# Supplementary material for: Scoring amino acid mutation to predict pandemic risk of avian influenza virus
Source: BMC Bioinformatics. 2019 Jun 10;20(Suppl 8):288. doi: 10.1186/s12859-019-2770-0 (PMC6557742; doi:10.1186/s12859-019-2770-0)
Supplement: Supplementary file 1 — The nomenclature for influenza virus in the final dataset. (XLSX 98 kb) [file 12859_2019_2770_MOESM1_ESM.xlsx]

## Sheet: strains
ID	Nomenclature	Subtype	Year	Host	Receptor-binding	Risk
EPI_ISL_73294	A/Zhejiang/1/2006	H5N1	2006	Human	a-2, 3-linked	Low
EPI_ISL_73313	A/Xinjiang/1/2009	H5N1	2009	Human	a-2, 3-linked	Low
EPI_ISL_79681	A/Xinjiang/1/2006	H5N1	2006	Human	a-2, 3-linked	Low
EPI_ISL_195245	A/Vietnam/VP39/2013	H5N1	2013	Human	a-2, 3-linked	Low
EPI_ISL_191956	A/Vietnam/VP13-28H/2013	H5N1	2013	Human	a-2, 3-linked	Low
EPI_ISL_143488	A/Vietnam/VP12-3/2012	H5N1	2012	Human	a-2, 3-linked	Low
EPI_ISL_195244	A/Vietnam/CD12-76/2012	H5N1	2012	Human	a-2, 3-linked	Low
EPI_ISL_109928	A/Viet_Nam/1203/2004	H5N1	2004	Human	a-2, 3-linked	Low
EPI_ISL_4156	A/Viet_Nam/1203/2004	H5N1	2004	Human	a-2, 3-linked	Low
EPI_ISL_77975	A/Thailand/WRAIR1724H/2004	H5N1	2004	Human	a-2, 3-linked	Low
EPI_ISL_77974	A/Thailand/WRAIR1723H/2004	H5N1	2004	Human	a-2, 3-linked	Low
EPI_ISL_77973	A/Thailand/WRAIR1722H/2004	H5N1	2004	Human	a-2, 3-linked	Low
EPI_ISL_77971	A/Thailand/WRAIR1720H/2004	H5N1	2004	Human	a-2, 3-linked	Low
EPI_ISL_10049	A/Thailand/676/2005	H5N1	2005	Human	a-2, 3-linked	Low
EPI_ISL_4046	A/Thailand/5(KK-494)/2004	H5N1	2004	Human	a-2, 3-linked	Low
EPI_ISL_3837	A/Thailand/2(SP-33)/2004	H5N1	2004	Human	a-2, 3-linked	Low
EPI_ISL_11485	A/Thailand/16/2004	H5N1	2004	Human	a-2, 3-linked	Low
EPI_ISL_3836	A/Thailand/1(KAN-1)/2004	H5N1	2004	Human	a-2, 3-linked	Low
EPI_ISL_110187	A/Thailand/1(KAN-1)/2004	H5N1	2004	Human	a-2, 3-linked	Low
EPI_ISL_73298	A/Sichuan/3/2006	H5N1	2006	Human	a-2, 3-linked	Low
EPI_ISL_24605	A/Sichuan/2/2006	H5N1	2006	Human	a-2, 3-linked	Low
EPI_ISL_24604	A/Sichuan/1/2006	H5N1	2006	Human	a-2, 3-linked	Low
EPI_ISL_73312	A/Shandong/1/2009	H5N1	2009	Human	a-2, 3-linked	Low
EPI_ISL_24609	A/Jiangxi/1/2005	H5N1	2005	Human	a-2, 3-linked	Low
EPI_ISL_16356	A/Jiangsu/2/2007	H5N1	2007	Human	a-2, 3-linked	Low
EPI_ISL_79684	A/Jiangsu/2/2007	H5N1	2007	Human	a-2, 3-linked	Low
EPI_ISL_16357	A/Jiangsu/1/2007	H5N1	2007	Human	a-2, 3-linked	Low
EPI_ISL_124114	A/Indonesia/UT3006/2005	H5N1	2005	Human	a-2, 3-linked	Low
EPI_ISL_150052	A/Indonesia/NIHRD7988/2008	H5N1	2008	Human	a-2, 3-linked	Low
EPI_ISL_98855	A/Indonesia/NIHRD11771/2011	H5N1	2011	Human	a-2, 3-linked	Low
EPI_ISL_98854	A/Indonesia/NIHRD11767/2011	H5N1	2011	Human	a-2, 3-linked	Low
EPI_ISL_151057	A/Indonesia/NIHRD11454/2011	H5N1	2011	Human	a-2, 3-linked	Low
EPI_ISL_150551	A/Indonesia/NIHRD10623/2010	H5N1	2010	Human	a-2, 3-linked	Low
EPI_ISL_150573	A/Indonesia/NIHRD10459/2010	H5N1	2010	Human	a-2, 3-linked	Low
EPI_ISL_150550	A/Indonesia/NIHRD10364/2010	H5N1	2010	Human	a-2, 3-linked	Low
EPI_ISL_6489	A/Indonesia/CDC940/2006	H5N1	2006	Human	a-2, 3-linked	Low
EPI_ISL_6487	A/Indonesia/CDC938/2006	H5N1	2006	Human	a-2, 3-linked	Low
EPI_ISL_6493	A/Indonesia/CDC887/2006	H5N1	2006	Human	a-2, 3-linked	Low
EPI_ISL_6492	A/Indonesia/CDC836T/2006	H5N1	2006	Human	a-2, 3-linked	Low
EPI_ISL_6491	A/Indonesia/CDC836/2006	H5N1	2006	Human	a-2, 3-linked	Low
EPI_ISL_6490	A/Indonesia/CDC835/2006	H5N1	2006	Human	a-2, 3-linked	Low
EPI_ISL_5778	A/Indonesia/CDC759/2006	H5N1	2006	Human	a-2, 3-linked	Low
EPI_ISL_5776	A/Indonesia/CDC739/2006	H5N1	2006	Human	a-2, 3-linked	Low
EPI_ISL_5773	A/Indonesia/CDC699/2006	H5N1	2006	Human	a-2, 3-linked	Low
EPI_ISL_5772	A/Indonesia/CDC669P/2006	H5N1	2006	Human	a-2, 3-linked	Low
EPI_ISL_5771	A/Indonesia/CDC669/2006	H5N1	2006	Human	a-2, 3-linked	Low
EPI_ISL_5769	A/Indonesia/CDC625L/2006	H5N1	2006	Human	a-2, 3-linked	Low
EPI_ISL_5754	A/Indonesia/CDC597/2006	H5N1	2006	Human	a-2, 3-linked	Low
EPI_ISL_5753	A/Indonesia/CDC596/2006	H5N1	2006	Human	a-2, 3-linked	Low
EPI_ISL_5752	A/Indonesia/CDC595/2006	H5N1	2006	Human	a-2, 3-linked	Low
EPI_ISL_5751	A/Indonesia/CDC594/2006	H5N1	2006	Human	a-2, 3-linked	Low
EPI_ISL_5756	A/Indonesia/CDC523/2006	H5N1	2006	Human	a-2, 3-linked	Low
EPI_ISL_5729	A/Indonesia/5/2005	H5N1	2005	Human	a-2, 3-linked	Low
EPI_ISL_121541	A/Indonesia/5/2005	H5N1	2005	Human	a-2, 3-linked	Low
EPI_ISL_79686	A/Hunan/1/2009	H5N1	2009	Human	a-2, 3-linked	Low
EPI_ISL_73303	A/Hunan/1/2008	H5N1	2008	Human	a-2, 3-linked	Low
EPI_ISL_79677	A/Hunan/1/2006	H5N1	2006	Human	a-2, 3-linked	Low
EPI_ISL_76081	A/Hubei/1/2010	H5N1	2010	Human	a-2, 3-linked	Low
EPI_ISL_79680	A/Hubei/1/2006	H5N1	2006	Human	a-2, 3-linked	Low
EPI_ISL_965	A/Hong_Kong/482/1997	H5N1	1997	Human	a-2, 3-linked	Low
EPI_ISL_73309	A/Guizhou/1/2009	H5N1	2009	Human	a-2, 3-linked	Low
EPI_ISL_73305	A/Guangxi/1/2008	H5N1	2008	Human	a-2, 3-linked	Low
EPI_ISL_24608	A/Guangxi/1/2005	H5N1	2005	Human	a-2, 3-linked	Low
EPI_ISL_73306	A/Guangdong/1/2008	H5N1	2008	Human	a-2, 3-linked	Low
EPI_ISL_79678	A/Guangdong/1/2006	H5N1	2006	Human	a-2, 3-linked	Low
EPI_ISL_79682	A/Fujian/1/2007	H5N1	2007	Human	a-2, 3-linked	Low
EPI_ISL_24607	A/Fujian/1/2005	H5N1	2005	Human	a-2, 3-linked	Low
EPI_ISL_120284	A/Egypt/N7724/2011	H5N1	2011	Human	a-2, 3-linked	Low
EPI_ISL_120283	A/Egypt/N7592/2011	H5N1	2011	Human	a-2, 3-linked	Low
EPI_ISL_120282	A/Egypt/N7562/2011	H5N1	2011	Human	a-2, 3-linked	Low
EPI_ISL_120280	A/Egypt/N6828/2011	H5N1	2011	Human	a-2, 3-linked	Low
EPI_ISL_120279	A/Egypt/N6774/2011	H5N1	2011	Human	a-2, 3-linked	Low
EPI_ISL_120277	A/Egypt/N6658/2011	H5N1	2011	Human	a-2, 3-linked	Low
EPI_ISL_120276	A/Egypt/N6322/2011	H5N1	2011	Human	a-2, 3-linked	Low
EPI_ISL_120289	A/Egypt/N14976/2011	H5N1	2011	Human	a-2, 3-linked	Low
EPI_ISL_120288	A/Egypt/N11470/2011	H5N1	2011	Human	a-2, 3-linked	Low
EPI_ISL_120286	A/Egypt/N11126/2011	H5N1	2011	Human	a-2, 3-linked	Low
EPI_ISL_120290	A/Egypt/N10621/2011	H5N1	2011	Human	a-2, 3-linked	Low
EPI_ISL_120285	A/Egypt/N09966/2011	H5N1	2011	Human	a-2, 3-linked	Low
EPI_ISL_120278	A/Egypt/N0677/2011	H5N1	2011	Human	a-2, 3-linked	Low
EPI_ISL_120275	A/Egypt/N0544/2011	H5N1	2011	Human	a-2, 3-linked	Low
EPI_ISL_174852	A/Egypt/MOH-NRC-7305/2014	H5N1	2014	Human	a-2, 3-linked	Low
EPI_ISL_174851	A/Egypt/MOH-NRC-7271/2014	H5N1	2014	Human	a-2, 3-linked	Low
EPI_ISL_120253	A/Egypt/9538-NAMRU3/2009	H5N1	2009	Human	a-2, 3-linked	Low
EPI_ISL_195659	A/Egypt/682/2015	H5N1	2015	Human	a-2, 3-linked	Low
EPI_ISL_120259	A/Egypt/4935-NAMRU3/2009	H5N1	2009	Human	a-2, 3-linked	Low
EPI_ISL_120244	A/Egypt/2472-NAMRU3/2008	H5N1	2008	Human	a-2, 3-linked	Low
EPI_ISL_13895	A/China/GD02/2006	H5N1	2006	Human	a-2, 3-linked	Low
EPI_ISL_10391	A/China/GD01/2006	H5N1	2006	Human	a-2, 3-linked	Low
EPI_ISL_162425	A/Cambodia/X0828324/2013	H5N1	2013	Human	a-2, 3-linked	Low
EPI_ISL_162424	A/Cambodia/X0817302/2013	H5N1	2013	Human	a-2, 3-linked	Low
EPI_ISL_166638	A/Cambodia/X0207301/2013	H5N1	2013	Human	a-2, 3-linked	Low
EPI_ISL_110159	A/Cambodia/W0112303/2012	H5N1	2012	Human	a-2, 3-linked	Low
EPI_ISL_79685	A/Beijing/1/2009	H5N1	2009	Human	a-2, 3-linked	Low
EPI_ISL_12401	A/Beijing/01/2003	H5N1	2003	Human	a-2, 3-linked	Low
EPI_ISL_141267	A/Bangladesh/5487/2011	H5N1	2011	Human	a-2, 3-linked	Low
EPI_ISL_24606	A/Anhui/2/2005	H5N1	2005	Human	a-2, 3-linked	Low
EPI_ISL_73302	A/Anhui/1/2007	H5N1	2007	Human	a-2, 3-linked	Low
EPI_ISL_73320	A/Anhui/1/2006	H5N1	2006	Human	a-2, 3-linked	Low
EPI_ISL_24603	A/Anhui/1/2005	H5N1	2005	Human	a-2, 3-linked	Low
EPI_ISL_178261	A/Yunnan/14563/2015	H5N6	2015	Human	a-2, 3-linked	Low
EPI_ISL_195294	A/Yunnan/0127/2015	H5N6	2015	Human	a-2, 3-linked	Low
EPI_ISL_128317	A/Mexico/InDRE7218/2012	H7N3	2012	Human	a-2, 3-linked	Low
EPI_ISL_5873	A/Canada/rv504/2004	H7N3	2004	Human	a-2, 3-linked	Low
EPI_ISL_3547	A/Netherlands/219/2003	H7N7	2003	Human	a-2, 3-linked	Low
EPI_ISL_171318	A/Italy/3/2013	H7N7	2013	Human	a-2, 3-linked	Low
EPI_ISL_153007	A/Zhenjiang/1/2013	H7N9	2013	Human	a-2, 3-linked	Low
EPI_ISL_192505	A/Zhejiang/9/2015	H7N9	2015	Human	a-2, 3-linked	Low
EPI_ISL_192497	A/Zhejiang/8/2015	H7N9	2015	Human	a-2, 3-linked	Low
EPI_ISL_192498	A/Zhejiang/7/2015	H7N9	2015	Human	a-2, 3-linked	Low
EPI_ISL_192280	A/Zhejiang/6/2015	H7N9	2015	Human	a-2, 3-linked	Low
EPI_ISL_192444	A/Zhejiang/6/2014	H7N9	2014	Human	a-2, 3-linked	Low
EPI_ISL_192298	A/Zhejiang/5/2015	H7N9	2015	Human	a-2, 3-linked	Low
EPI_ISL_192445	A/Zhejiang/5/2014	H7N9	2014	Human	a-2, 3-linked	Low
EPI_ISL_192297	A/Zhejiang/4/2015	H7N9	2015	Human	a-2, 3-linked	Low
EPI_ISL_192446	A/Zhejiang/4/2014	H7N9	2014	Human	a-2, 3-linked	Low
EPI_ISL_192292	A/Zhejiang/36/2014	H7N9	2014	Human	a-2, 3-linked	Low
EPI_ISL_192294	A/Zhejiang/35/2014	H7N9	2014	Human	a-2, 3-linked	Low
EPI_ISL_192295	A/Zhejiang/34/2014	H7N9	2014	Human	a-2, 3-linked	Low
EPI_ISL_192299	A/Zhejiang/33/2014	H7N9	2014	Human	a-2, 3-linked	Low
EPI_ISL_192296	A/Zhejiang/3/2015	H7N9	2015	Human	a-2, 3-linked	Low
EPI_ISL_192447	A/Zhejiang/3/2014	H7N9	2014	Human	a-2, 3-linked	Low
EPI_ISL_192342	A/Zhejiang/24/2014	H7N9	2014	Human	a-2, 3-linked	Low
EPI_ISL_192343	A/Zhejiang/23/2014	H7N9	2014	Human	a-2, 3-linked	Low
EPI_ISL_192344	A/Zhejiang/22/2014	H7N9	2014	Human	a-2, 3-linked	Low
EPI_ISL_148728	A/Zhejiang/22/2013	H7N9	2013	Human	a-2, 3-linked	Low
EPI_ISL_192345	A/Zhejiang/21/2014	H7N9	2014	Human	a-2, 3-linked	Low
EPI_ISL_192351	A/Zhejiang/20/2014	H7N9	2014	Human	a-2, 3-linked	Low
EPI_ISL_192448	A/Zhejiang/2/2014	H7N9	2014	Human	a-2, 3-linked	Low
EPI_ISL_139653	A/Zhejiang/2/2013	H7N9	2013	Human	a-2, 3-linked	Low
EPI_ISL_192347	A/Zhejiang/19/2014	H7N9	2014	Human	a-2, 3-linked	Low
EPI_ISL_169131	A/Zhejiang/17/2014	H7N9	2014	Human	a-2, 3-linked	Low
EPI_ISL_192348	A/Zhejiang/16/2014	H7N9	2014	Human	a-2, 3-linked	Low
EPI_ISL_192349	A/Zhejiang/15/2014	H7N9	2014	Human	a-2, 3-linked	Low
EPI_ISL_192346	A/Zhejiang/14/2014	H7N9	2014	Human	a-2, 3-linked	Low
EPI_ISL_192350	A/Zhejiang/13/2014	H7N9	2014	Human	a-2, 3-linked	Low
EPI_ISL_192503	A/Zhejiang/11/2015	H7N9	2015	Human	a-2, 3-linked	Low
EPI_ISL_192504	A/Zhejiang/10/2015	H7N9	2015	Human	a-2, 3-linked	Low
EPI_ISL_192293	A/Zhejiang/1/2015	H7N9	2015	Human	a-2, 3-linked	Low
EPI_ISL_139652	A/Zhejiang/1/2013	H7N9	2013	Human	a-2, 3-linked	Low
EPI_ISL_192439	A/Zhejiang/07807/2014	H7N9	2014	Human	a-2, 3-linked	Low
EPI_ISL_192440	A/Zhejiang/07803/2014	H7N9	2014	Human	a-2, 3-linked	Low
EPI_ISL_192441	A/Zhejiang/07802/2014	H7N9	2014	Human	a-2, 3-linked	Low
EPI_ISL_192442	A/Zhejiang/07801/2014	H7N9	2014	Human	a-2, 3-linked	Low
EPI_ISL_192443	A/Zhejiang/07800/2014	H7N9	2014	Human	a-2, 3-linked	Low
EPI_ISL_141175	A/Zhejiang/02/2013	H7N9	2013	Human	a-2, 3-linked	Low
EPI_ISL_139651	A/Zhejiang/01/2013	H7N9	2013	Human	a-2, 3-linked	Low
EPI_ISL_153078	A/Xuzhou/1/2013	H7N9	2013	Human	a-2, 3-linked	Low
EPI_ISL_172825	A/XinjiangBintuan/99118/2014	H7N9	2014	Human	a-2, 3-linked	Low
EPI_ISL_172824	A/XinjiangBintuan/99117/2014	H7N9	2014	Human	a-2, 3-linked	Low
EPI_ISL_172826	A/Xinjiang/98692/2014	H7N9	2014	Human	a-2, 3-linked	Low
EPI_ISL_192339	A/Xinjiang/98691/2014	H7N9	2014	Human	a-2, 3-linked	Low
EPI_ISL_192380	A/Xinjiang/75802/2014	H7N9	2014	Human	a-2, 3-linked	Low
EPI_ISL_192391	A/Xinjiang/73030/2014	H7N9	2014	Human	a-2, 3-linked	Low
EPI_ISL_192317	A/Xinjiang/05915/2014	H7N9	2014	Human	a-2, 3-linked	Low
EPI_ISL_172820	A/Xinjiang/05845/2015	H7N9	2015	Human	a-2, 3-linked	Low
EPI_ISL_153009	A/Wuxi/4/2013	H7N9	2013	Human	a-2, 3-linked	Low
EPI_ISL_153008	A/Wuxi/3/2013	H7N9	2013	Human	a-2, 3-linked	Low
EPI_ISL_145652	A/Wuxi/2/2013	H7N9	2013	Human	a-2, 3-linked	Low
EPI_ISL_145651	A/Wuxi/1/2013	H7N9	2013	Human	a-2, 3-linked	Low
EPI_ISL_166324	A/Taiwan/3/2013	H7N9	2013	Human	a-2, 3-linked	Low
EPI_ISL_160436	A/Taiwan/2/2014	H7N9	2014	Human	a-2, 3-linked	Low
EPI_ISL_160435	A/Taiwan/1/2014	H7N9	2014	Human	a-2, 3-linked	Low
EPI_ISL_140356	A/Taiwan/1/2013	H7N9	2013	Human	a-2, 3-linked	Low
EPI_ISL_153012	A/Suzhou/5/2013	H7N9	2013	Human	a-2, 3-linked	Low
EPI_ISL_153010	A/Suzhou/3/2013	H7N9	2013	Human	a-2, 3-linked	Low
EPI_ISL_164005	A/Shaoxing/70/2014	H7N9	2014	Human	a-2, 3-linked	Low
EPI_ISL_162621	A/Shantou/1004/2014	H7N9	2014	Human	a-2, 3-linked	Low
EPI_ISL_162620	A/Shantou/1003/2014	H7N9	2014	Human	a-2, 3-linked	Low
EPI_ISL_162619	A/Shantou/1002/2014	H7N9	2014	Human	a-2, 3-linked	Low
EPI_ISL_162618	A/Shantou/1001/2014	H7N9	2014	Human	a-2, 3-linked	Low
EPI_ISL_166490	A/Shanghai/MH01/2013	H7N9	2013	Human	a-2, 3-linked	Low
EPI_ISL_141174	A/Shanghai/9/2013	H7N9	2013	Human	a-2, 3-linked	Low
EPI_ISL_141173	A/Shanghai/8/2013	H7N9	2013	Human	a-2, 3-linked	Low
EPI_ISL_155653	A/Shanghai/5190T/2013	H7N9	2013	Human	a-2, 3-linked	Low
EPI_ISL_139649	A/Shanghai/3/2013	H7N9	2013	Human	a-2, 3-linked	Low
EPI_ISL_138738	A/Shanghai/2/2013	H7N9	2013	Human	a-2, 3-linked	Low
EPI_ISL_141172	A/Shanghai/17/2013	H7N9	2013	Human	a-2, 3-linked	Low
EPI_ISL_141176	A/Shanghai/15/2013	H7N9	2013	Human	a-2, 3-linked	Low
EPI_ISL_141171	A/Shanghai/14/2013	H7N9	2013	Human	a-2, 3-linked	Low
EPI_ISL_141170	A/Shanghai/13/2013	H7N9	2013	Human	a-2, 3-linked	Low
EPI_ISL_141168	A/Shanghai/11/2013	H7N9	2013	Human	a-2, 3-linked	Low
EPI_ISL_138737	A/Shanghai/1/2013	H7N9	2013	Human	a-2, 3-linked	Low
EPI_ISL_141160	A/Shanghai/07/2013	H7N9	2013	Human	a-2, 3-linked	Low
EPI_ISL_141166	A/Shanghai/06-A/2013	H7N9	2013	Human	a-2, 3-linked	Low
EPI_ISL_141159	A/shanghai/05/2013	H7N9	2013	Human	a-2, 3-linked	Low
EPI_ISL_162470	A/Shanghai/01/2014	H7N9	2014	Human	a-2, 3-linked	Low
EPI_ISL_192499	A/Shandong-Taian/01/2015	H7N9	2015	Human	a-2, 3-linked	Low
EPI_ISL_192384	A/Shandong/02/2014	H7N9	2014	Human	a-2, 3-linked	Low
EPI_ISL_192377	A/Shandong/01/2014	H7N9	2014	Human	a-2, 3-linked	Low
EPI_ISL_141179	A/Shandong/01/2013	H7N9	2013	Human	a-2, 3-linked	Low
EPI_ISL_142858	A/Shandong/0068A/2013	H7N9	2013	Human	a-2, 3-linked	Low
EPI_ISL_190692	A/Quzhou/2/2015	H7N9	2015	Human	a-2, 3-linked	Low
EPI_ISL_190691	A/Quzhou/1/2015	H7N9	2015	Human	a-2, 3-linked	Low
EPI_ISL_141601	A/Nanjing/M2/2013	H7N9	2013	Human	a-2, 3-linked	Low
EPI_ISL_143658	A/Nanjing/f0874/2013	H7N9	2013	Human	a-2, 3-linked	Low
EPI_ISL_153013	A/Nanjing/7/2013	H7N9	2013	Human	a-2, 3-linked	Low
EPI_ISL_153011	A/Nanjing/6/2013	H7N9	2013	Human	a-2, 3-linked	Low
EPI_ISL_143664	A/Nanjing/5/2013	H7N9	2013	Human	a-2, 3-linked	Low
EPI_ISL_153004	A/Nanjing/4/2013	H7N9	2013	Human	a-2, 3-linked	Low
EPI_ISL_143663	A/Nanjing/3/2013	H7N9	2013	Human	a-2, 3-linked	Low
EPI_ISL_153003	A/Nanjing/2/2013	H7N9	2013	Human	a-2, 3-linked	Low
EPI_ISL_161665	A/Jilin/10117/2014	H7N9	2014	Human	a-2, 3-linked	Low
EPI_ISL_163998	A/Jiaxing/20/2014	H7N9	2014	Human	a-2, 3-linked	Low
EPI_ISL_192381	A/Jiangxi/27569/2014	H7N9	2014	Human	a-2, 3-linked	Low
EPI_ISL_141181	A/Jiangxi/01/2013	H7N9	2013	Human	a-2, 3-linked	Low
EPI_ISL_172827	A/Jiangsu/98342/2014	H7N9	2014	Human	a-2, 3-linked	Low
EPI_ISL_192274	A/Jiangsu/22184/2015	H7N9	2015	Human	a-2, 3-linked	Low
EPI_ISL_146436	A/Jiangsu/2/2013	H7N9	2013	Human	a-2, 3-linked	Low
EPI_ISL_192288	A/Jiangsu/19758/2015	H7N9	2015	Human	a-2, 3-linked	Low
EPI_ISL_192277	A/Jiangsu/19757/2015	H7N9	2015	Human	a-2, 3-linked	Low
EPI_ISL_192278	A/Jiangsu/18828/2014	H7N9	2014	Human	a-2, 3-linked	Low
EPI_ISL_146161	A/Jiangsu/1/2013	H7N9	2013	Human	a-2, 3-linked	Low
EPI_ISL_146437	A/Jiangsu/1/2013	H7N9	2013	Human	a-2, 3-linked	Low
EPI_ISL_192425	A/Jiangsu/09389/2014	H7N9	2014	Human	a-2, 3-linked	Low
EPI_ISL_192408	A/Jiangsu/09387/2014	H7N9	2014	Human	a-2, 3-linked	Low
EPI_ISL_192430	A/Jiangsu/09049/2014	H7N9	2014	Human	a-2, 3-linked	Low
EPI_ISL_192431	A/Jiangsu/09043/2014	H7N9	2014	Human	a-2, 3-linked	Low
EPI_ISL_192432	A/Jiangsu/09041/2014	H7N9	2014	Human	a-2, 3-linked	Low
EPI_ISL_141187	A/Jiangsu/08/2013	H7N9	2013	Human	a-2, 3-linked	Low
EPI_ISL_141186	A/Jiangsu/07/2013	H7N9	2013	Human	a-2, 3-linked	Low
EPI_ISL_172821	A/Jiangsu/06306/2014	H7N9	2014	Human	a-2, 3-linked	Low
EPI_ISL_141185	A/Jiangsu/06/2013	H7N9	2013	Human	a-2, 3-linked	Low
EPI_ISL_141184	A/Jiangsu/05/2013	H7N9	2013	Human	a-2, 3-linked	Low
EPI_ISL_141164	A/Jiangsu/04/2013	H7N9	2013	Human	a-2, 3-linked	Low
EPI_ISL_141163	A/jiangsu/03/2013	H7N9	2013	Human	a-2, 3-linked	Low
EPI_ISL_141162	A/Jiangsu/02/2013	H7N9	2013	Human	a-2, 3-linked	Low
EPI_ISL_141158	A/Jiangsu/01/2013	H7N9	2013	Human	a-2, 3-linked	Low
EPI_ISL_192287	A/Hunan/19763/2015	H7N9	2015	Human	a-2, 3-linked	Low
EPI_ISL_192286	A/Hunan/19762/2015	H7N9	2015	Human	a-2, 3-linked	Low
EPI_ISL_192419	A/Hunan/12173/2014	H7N9	2014	Human	a-2, 3-linked	Low
EPI_ISL_192418	A/Hunan/12172/2014	H7N9	2014	Human	a-2, 3-linked	Low
EPI_ISL_192424	A/Hunan/09193/2014	H7N9	2014	Human	a-2, 3-linked	Low
EPI_ISL_192409	A/Hunan/09191/2014	H7N9	2014	Human	a-2, 3-linked	Low
EPI_ISL_192438	A/Hunan/08963/2014	H7N9	2014	Human	a-2, 3-linked	Low
EPI_ISL_192436	A/Hunan/07833/2014	H7N9	2014	Human	a-2, 3-linked	Low
EPI_ISL_141183	A/Hunan/02/2013	H7N9	2013	Human	a-2, 3-linked	Low
EPI_ISL_157285	A/Hunan/0070/2013	H7N9	2013	Human	a-2, 3-linked	Low
EPI_ISL_154827	A/Huizhou/01/2013	H7N9	2013	Human	a-2, 3-linked	Low
EPI_ISL_169442	A/Hong_Kong/8194273/2014	H7N9	2014	Human	a-2, 3-linked	Low
EPI_ISL_173033	A/Hong_Kong/8130773/2015	H7N9	2015	Human	a-2, 3-linked	Low
EPI_ISL_157703	A/Hong_Kong/8113530/2014	H7N9	2014	Human	a-2, 3-linked	Low
EPI_ISL_153338	A/Hong_Kong/734/2014	H7N9	2014	Human	a-2, 3-linked	Low
EPI_ISL_151417	A/Hong_Kong/5942/2013	H7N9	2013	Human	a-2, 3-linked	Low
EPI_ISL_156471	A/Hong_Kong/3263/2014	H7N9	2014	Human	a-2, 3-linked	Low
EPI_ISL_170981	A/Hong_Kong/2550/2015	H7N9	2015	Human	a-2, 3-linked	Low
EPI_ISL_154553	A/Hong_Kong/2212982/2014	H7N9	2014	Human	a-2, 3-linked	Low
EPI_ISL_157284	A/Henan/02/2013	H7N9	2013	Human	a-2, 3-linked	Low
EPI_ISL_141178	A/Henan/01/2013	H7N9	2013	Human	a-2, 3-linked	Low
EPI_ISL_157293	A/Hebei/01/2013	H7N9	2013	Human	a-2, 3-linked	Low
EPI_ISL_164004	A/Hangzhou/49/2014	H7N9	2014	Human	a-2, 3-linked	Low
EPI_ISL_164003	A/Hangzhou/40/2014	H7N9	2014	Human	a-2, 3-linked	Low
EPI_ISL_164002	A/Hangzhou/39/2014	H7N9	2014	Human	a-2, 3-linked	Low
EPI_ISL_164001	A/Hangzhou/38/2014	H7N9	2014	Human	a-2, 3-linked	Low
EPI_ISL_163999	A/Hangzhou/30/2014	H7N9	2014	Human	a-2, 3-linked	Low
EPI_ISL_139499	A/Hangzhou/3/2013	H7N9	2013	Human	a-2, 3-linked	Low
EPI_ISL_139498	A/Hangzhou/2/2013	H7N9	2013	Human	a-2, 3-linked	Low
EPI_ISL_164007	A/Hangzhou/118/2014	H7N9	2014	Human	a-2, 3-linked	Low
EPI_ISL_164006	A/Hangzhou/112/2014	H7N9	2014	Human	a-2, 3-linked	Low
EPI_ISL_172822	A/Guizhou/03240/2015	H7N9	2015	Human	a-2, 3-linked	Low
EPI_ISL_157771	A/Guizhou/01502/2014	H7N9	2014	Human	a-2, 3-linked	Low
EPI_ISL_157295	A/Guangxi/08971/2014	H7N9	2014	Human	a-2, 3-linked	Low
EPI_ISL_157294	A/Guangxi/08970/2014	H7N9	2014	Human	a-2, 3-linked	Low
EPI_ISL_157296	A/Guangxi/08309/2014	H7N9	2014	Human	a-2, 3-linked	Low
EPI_ISL_192363	A/Guangdong-Guangzhou/XN13392/2014	H7N9	2014	Human	a-2, 3-linked	Low
EPI_ISL_192356	A/Guangdong-Guangzhou/XN09086/2014	H7N9	2014	Human	a-2, 3-linked	Low
EPI_ISL_192364	A/Guangdong-Guangzhou/XN08763/2014	H7N9	2014	Human	a-2, 3-linked	Low
EPI_ISL_192365	A/Guangdong-Guangzhou/XN08747/2014	H7N9	2014	Human	a-2, 3-linked	Low
EPI_ISL_192376	A/Guangdong-Guangzhou/XN06839/2014	H7N9	2014	Human	a-2, 3-linked	Low
EPI_ISL_192368	A/Guangdong-Guangzhou/XN06587/2014	H7N9	2014	Human	a-2, 3-linked	Low
EPI_ISL_192373	A/Guangdong-Guangzhou/XN05586/2014	H7N9	2014	Human	a-2, 3-linked	Low
EPI_ISL_192375	A/Guangdong-Guangzhou/XN02933/2014	H7N9	2014	Human	a-2, 3-linked	Low
EPI_ISL_192360	A/Guangdong-Guangzhou/XN02778/2014	H7N9	2014	Human	a-2, 3-linked	Low
EPI_ISL_192358	A/Guangdong-Guangzhou/XN00588/2014	H7N9	2014	Human	a-2, 3-linked	Low
EPI_ISL_192370	A/Guangdong-Guangzhou/XN00457/2014	H7N9	2014	Human	a-2, 3-linked	Low
EPI_ISL_192361	A/Guangdong-Guangzhou/XN00392/2014	H7N9	2014	Human	a-2, 3-linked	Low
EPI_ISL_192372	A/Guangdong-Guangzhou/XN00298/2014	H7N9	2014	Human	a-2, 3-linked	Low
EPI_ISL_159073	A/Guangdong/YJ-05/2013	H7N9	2013	Human	a-2, 3-linked	Low
EPI_ISL_159072	A/Guangdong/YJ-04/2013	H7N9	2013	Human	a-2, 3-linked	Low
EPI_ISL_159071	A/Guangdong/DG-03/2013	H7N9	2013	Human	a-2, 3-linked	Low
EPI_ISL_192465	A/Guangdong/24999/2013	H7N9	2013	Human	a-2, 3-linked	Low
EPI_ISL_192466	A/Guangdong/24997/2013	H7N9	2013	Human	a-2, 3-linked	Low
EPI_ISL_192275	A/Guangdong/15SF082/2015	H7N9	2015	Human	a-2, 3-linked	Low
EPI_ISL_192282	A/Guangdong/15SF081/2015	H7N9	2015	Human	a-2, 3-linked	Low
EPI_ISL_192276	A/Guangdong/15SF080/2015	H7N9	2015	Human	a-2, 3-linked	Low
EPI_ISL_192488	A/Guangdong/15SF055/2015	H7N9	2015	Human	a-2, 3-linked	Low
EPI_ISL_192487	A/Guangdong/15SF054/2015	H7N9	2015	Human	a-2, 3-linked	Low
EPI_ISL_192291	A/Guangdong/15SF030/2015	H7N9	2015	Human	a-2, 3-linked	Low
EPI_ISL_192279	A/Guangdong/15SF027/2015	H7N9	2015	Human	a-2, 3-linked	Low
EPI_ISL_192300	A/Guangdong/15SF020/2015	H7N9	2015	Human	a-2, 3-linked	Low
EPI_ISL_172816	A/Guangdong/15SF018/2015	H7N9	2015	Human	a-2, 3-linked	Low
EPI_ISL_192301	A/Guangdong/15SF017/2015	H7N9	2015	Human	a-2, 3-linked	Low
EPI_ISL_192302	A/Guangdong/15SF002/2015	H7N9	2015	Human	a-2, 3-linked	Low
EPI_ISL_192310	A/Guangdong/15SF001/2015	H7N9	2015	Human	a-2, 3-linked	Low
EPI_ISL_148417	A/Guangdong/1/2013	H7N9	2013	Human	a-2, 3-linked	Low
EPI_ISL_192454	A/Guangdong/037/2014	H7N9	2014	Human	a-2, 3-linked	Low
EPI_ISL_192459	A/Guangdong/036/2014	H7N9	2014	Human	a-2, 3-linked	Low
EPI_ISL_192460	A/Guangdong/035/2014	H7N9	2014	Human	a-2, 3-linked	Low
EPI_ISL_192458	A/Guangdong/034/2014	H7N9	2014	Human	a-2, 3-linked	Low
EPI_ISL_192461	A/Guangdong/033/2014	H7N9	2014	Human	a-2, 3-linked	Low
EPI_ISL_192464	A/Guangdong/02620/2014	H7N9	2014	Human	a-2, 3-linked	Low
EPI_ISL_192324	A/Guangdong/02497/2014	H7N9	2014	Human	a-2, 3-linked	Low
EPI_ISL_172823	A/Guangdong/02496/2014	H7N9	2014	Human	a-2, 3-linked	Low
EPI_ISL_192462	A/Guangdong/02125/2014	H7N9	2014	Human	a-2, 3-linked	Low
EPI_ISL_192398	A/Guangdong/0081/2014	H7N9	2014	Human	a-2, 3-linked	Low
EPI_ISL_192403	A/Guangdong/0075/2014	H7N9	2014	Human	a-2, 3-linked	Low
EPI_ISL_192397	A/Guangdong/0074/2014	H7N9	2014	Human	a-2, 3-linked	Low
EPI_ISL_192400	A/Guangdong/0071/2014	H7N9	2014	Human	a-2, 3-linked	Low
EPI_ISL_192395	A/Guangdong/0069/2014	H7N9	2014	Human	a-2, 3-linked	Low
EPI_ISL_192394	A/Guangdong/0066/2014	H7N9	2014	Human	a-2, 3-linked	Low
EPI_ISL_192401	A/Guangdong/0065/2014	H7N9	2014	Human	a-2, 3-linked	Low
EPI_ISL_192402	A/Guangdong/0048/2014	H7N9	2014	Human	a-2, 3-linked	Low
EPI_ISL_192393	A/Guangdong/0046/2014	H7N9	2014	Human	a-2, 3-linked	Low
EPI_ISL_192417	A/Guangdong/0031/2014	H7N9	2014	Human	a-2, 3-linked	Low
EPI_ISL_192416	A/Guangdong/0029/2014	H7N9	2014	Human	a-2, 3-linked	Low
EPI_ISL_192415	A/Guangdong/0026/2014	H7N9	2014	Human	a-2, 3-linked	Low
EPI_ISL_192367	A/Guangdong/0024/2014	H7N9	2014	Human	a-2, 3-linked	Low
EPI_ISL_192414	A/Guangdong/0019/2014	H7N9	2014	Human	a-2, 3-linked	Low
EPI_ISL_192369	A/Guangdong/0010/2014	H7N9	2014	Human	a-2, 3-linked	Low
EPI_ISL_192315	A/Fujian/8/2015	H7N9	2015	Human	a-2, 3-linked	Low
EPI_ISL_192427	A/Fujian/8/2014	H7N9	2014	Human	a-2, 3-linked	Low
EPI_ISL_192308	A/Fujian/7/2015	H7N9	2015	Human	a-2, 3-linked	Low
EPI_ISL_192428	A/Fujian/7/2014	H7N9	2014	Human	a-2, 3-linked	Low
EPI_ISL_192281	A/Fujian/6/2015	H7N9	2015	Human	a-2, 3-linked	Low
EPI_ISL_192429	A/Fujian/6/2014	H7N9	2014	Human	a-2, 3-linked	Low
EPI_ISL_192321	A/Fujian/5/2015	H7N9	2015	Human	a-2, 3-linked	Low
EPI_ISL_192411	A/Fujian/5/2014	H7N9	2014	Human	a-2, 3-linked	Low
EPI_ISL_192333	A/Fujian/3/2015	H7N9	2015	Human	a-2, 3-linked	Low
EPI_ISL_192502	A/Fujian/27/2015	H7N9	2015	Human	a-2, 3-linked	Low
EPI_ISL_192303	A/Fujian/25/2015	H7N9	2015	Human	a-2, 3-linked	Low
EPI_ISL_192305	A/Fujian/23/2015	H7N9	2015	Human	a-2, 3-linked	Low
EPI_ISL_192322	A/Fujian/22/2014	H7N9	2014	Human	a-2, 3-linked	Low
EPI_ISL_192306	A/Fujian/21/2015	H7N9	2015	Human	a-2, 3-linked	Low
EPI_ISL_192338	A/Fujian/20/2014	H7N9	2014	Human	a-2, 3-linked	Low
EPI_ISL_192334	A/Fujian/2/2015	H7N9	2015	Human	a-2, 3-linked	Low
EPI_ISL_192450	A/Fujian/2/2014	H7N9	2014	Human	a-2, 3-linked	Low
EPI_ISL_192313	A/Fujian/19/2015	H7N9	2015	Human	a-2, 3-linked	Low
EPI_ISL_192289	A/Fujian/17/2015	H7N9	2015	Human	a-2, 3-linked	Low
EPI_ISL_192341	A/fujian/16/2014	H7N9	2014	Human	a-2, 3-linked	Low
EPI_ISL_192392	A/Fujian/15/2014	H7N9	2014	Human	a-2, 3-linked	Low
EPI_ISL_192307	A/Fujian/14/2015	H7N9	2015	Human	a-2, 3-linked	Low
EPI_ISL_192420	A/Fujian/14/2014	H7N9	2014	Human	a-2, 3-linked	Low
EPI_ISL_192421	A/Fujian/13/2014	H7N9	2014	Human	a-2, 3-linked	Low
EPI_ISL_192422	A/Fujian/12/2014	H7N9	2014	Human	a-2, 3-linked	Low
EPI_ISL_192314	A/Fujian/11/2015	H7N9	2015	Human	a-2, 3-linked	Low
EPI_ISL_192423	A/Fujian/11/2014	H7N9	2014	Human	a-2, 3-linked	Low
EPI_ISL_192335	A/Fujian/1/2015	H7N9	2015	Human	a-2, 3-linked	Low
EPI_ISL_192451	A/Fujian/1/2014	H7N9	2014	Human	a-2, 3-linked	Low
EPI_ISL_157292	A/Fujian/05/2013	H7N9	2013	Human	a-2, 3-linked	Low
EPI_ISL_157290	A/Fujian/04/2013	H7N9	2013	Human	a-2, 3-linked	Low
EPI_ISL_157288	A/Fujian/02/2013	H7N9	2013	Human	a-2, 3-linked	Low
EPI_ISL_141180	A/Fujian/01/2013	H7N9	2013	Human	a-2, 3-linked	Low
EPI_ISL_148697	A/Changsha/2/2013	H7N9	2013	Human	a-2, 3-linked	Low
EPI_ISL_148696	A/Changsha/1/2013	H7N9	2013	Human	a-2, 3-linked	Low
EPI_ISL_171342	A/British_Columbia/1/2015	H7N9	2015	Human	a-2, 3-linked	Low
EPI_ISL_192469	A/Beijing/40610/2015	H7N9	2015	Human	a-2, 3-linked	Low
EPI_ISL_192412	A/Beijing/09149/2014	H7N9	2014	Human	a-2, 3-linked	Low
EPI_ISL_157286	A/Beijing/02/2013	H7N9	2013	Human	a-2, 3-linked	Low
EPI_ISL_141165	A/Beijing/01-A/2013	H7N9	2013	Human	a-2, 3-linked	Low
EPI_ISL_188979	A/Anhui/DEWH72-09/2013	H7N9	2013	Human	a-2, 3-linked	Low
EPI_ISL_188977	A/Anhui/DEWH72-07/2013	H7N9	2013	Human	a-2, 3-linked	Low
EPI_ISL_188976	A/Anhui/DEWH72-06/2013	H7N9	2013	Human	a-2, 3-linked	Low
EPI_ISL_188975	A/Anhui/DEWH72-05/2013	H7N9	2013	Human	a-2, 3-linked	Low
EPI_ISL_188974	A/Anhui/DEWH72-04/2013	H7N9	2013	Human	a-2, 3-linked	Low
EPI_ISL_188973	A/Anhui/DEWH72-03/2013	H7N9	2013	Human	a-2, 3-linked	Low
EPI_ISL_188972	A/Anhui/DEWH72-02/2013	H7N9	2013	Human	a-2, 3-linked	Low
EPI_ISL_192471	A/Anhui/40094/2015	H7N9	2015	Human	a-2, 3-linked	Low
EPI_ISL_192492	A/Anhui/33228/2015	H7N9	2015	Human	a-2, 3-linked	Low
EPI_ISL_192484	A/Anhui/33227/2015	H7N9	2015	Human	a-2, 3-linked	Low
EPI_ISL_192494	A/Anhui/33224/2015	H7N9	2015	Human	a-2, 3-linked	Low
EPI_ISL_192493	A/Anhui/33223/2015	H7N9	2015	Human	a-2, 3-linked	Low
EPI_ISL_194340	A/Anhui/1-YK_RG93/2013	H7N9	2013	Human	a-2, 3-linked	Low
EPI_ISL_194334	A/Anhui/1-YK_RG87/2013	H7N9	2013	Human	a-2, 3-linked	Low
EPI_ISL_194352	A/Anhui/1-YK_RG76/2013	H7N9	2013	Human	a-2, 3-linked	Low
EPI_ISL_194305	A/Anhui/1-YK_RG58/2013	H7N9	2013	Human	a-2, 3-linked	Low
EPI_ISL_194286	A/Anhui/1-YK_RG39/2013	H7N9	2013	Human	a-2, 3-linked	Low
EPI_ISL_194283	A/Anhui/1-YK_RG36/2013	H7N9	2013	Human	a-2, 3-linked	Low
EPI_ISL_194278	A/Anhui/1-YK_RG31/2013	H7N9	2013	Human	a-2, 3-linked	Low
EPI_ISL_194445	A/Anhui/1-YK_RG199/2013	H7N9	2013	Human	a-2, 3-linked	Low
EPI_ISL_194439	A/Anhui/1-YK_RG193/2013	H7N9	2013	Human	a-2, 3-linked	Low
EPI_ISL_194432	A/Anhui/1-YK_RG186/2013	H7N9	2013	Human	a-2, 3-linked	Low
EPI_ISL_194431	A/Anhui/1-YK_RG185/2013	H7N9	2013	Human	a-2, 3-linked	Low
EPI_ISL_194425	A/Anhui/1-YK_RG179/2013	H7N9	2013	Human	a-2, 3-linked	Low
EPI_ISL_194422	A/Anhui/1-YK_RG176/2013	H7N9	2013	Human	a-2, 3-linked	Low
EPI_ISL_194421	A/Anhui/1-YK_RG174/2013	H7N9	2013	Human	a-2, 3-linked	Low
EPI_ISL_194417	A/Anhui/1-YK_RG170/2013	H7N9	2013	Human	a-2, 3-linked	Low
EPI_ISL_194416	A/Anhui/1-YK_RG169/2013	H7N9	2013	Human	a-2, 3-linked	Low
EPI_ISL_194415	A/Anhui/1-YK_RG168/2013	H7N9	2013	Human	a-2, 3-linked	Low
EPI_ISL_194414	A/Anhui/1-YK_RG167/2013	H7N9	2013	Human	a-2, 3-linked	Low
EPI_ISL_194403	A/Anhui/1-YK_RG156/2013	H7N9	2013	Human	a-2, 3-linked	Low
EPI_ISL_194402	A/Anhui/1-YK_RG155/2013	H7N9	2013	Human	a-2, 3-linked	Low
EPI_ISL_194388	A/Anhui/1-YK_RG141/2013	H7N9	2013	Human	a-2, 3-linked	Low
EPI_ISL_194387	A/Anhui/1-YK_RG140/2013	H7N9	2013	Human	a-2, 3-linked	Low
EPI_ISL_194382	A/Anhui/1-YK_RG135/2013	H7N9	2013	Human	a-2, 3-linked	Low
EPI_ISL_194383	A/Anhui/1-YK_RG134/2013	H7N9	2013	Human	a-2, 3-linked	Low
EPI_ISL_194379	A/Anhui/1-YK_RG132/2013	H7N9	2013	Human	a-2, 3-linked	Low
EPI_ISL_194377	A/Anhui/1-YK_RG130/2013	H7N9	2013	Human	a-2, 3-linked	Low
EPI_ISL_194373	A/Anhui/1-YK_RG125/2013	H7N9	2013	Human	a-2, 3-linked	Low
EPI_ISL_194370	A/Anhui/1-YK_RG123/2013	H7N9	2013	Human	a-2, 3-linked	Low
EPI_ISL_194368	A/Anhui/1-YK_RG121/2013	H7N9	2013	Human	a-2, 3-linked	Low
EPI_ISL_194259	A/Anhui/1-YK_RG12/2013	H7N9	2013	Human	a-2, 3-linked	Low
EPI_ISL_194360	A/Anhui/1-YK_RG113/2013	H7N9	2013	Human	a-2, 3-linked	Low
EPI_ISL_194353	A/Anhui/1-YK_RG106/2013	H7N9	2013	Human	a-2, 3-linked	Low
EPI_ISL_194372	A/Anhui/1-YK_RG105/2013	H7N9	2013	Human	a-2, 3-linked	Low
EPI_ISL_190393	A/Anhui/1-JCVI1_RG2/2013	H7N9	2013	Human	a-2, 3-linked	Low
EPI_ISL_162351	A/Anhui/1-DEWH730/2013	H7N9	2013	Human	a-2, 3-linked	Low
EPI_ISL_190397	A/Anhui/1-BALF_RG8/2013	H7N9	2013	Human	a-2, 3-linked	Low
EPI_ISL_190410	A/Anhui/1-BALF_RG42/2013	H7N9	2013	Human	a-2, 3-linked	Low
EPI_ISL_190407	A/Anhui/1-BALF_RG40/2013	H7N9	2013	Human	a-2, 3-linked	Low
EPI_ISL_190402	A/Anhui/1-BALF_RG21/2013	H7N9	2013	Human	a-2, 3-linked	Low
EPI_ISL_190403	A/Anhui/1-BALF_RG20/2013	H7N9	2013	Human	a-2, 3-linked	Low
EPI_ISL_192406	A/Anhui/09214/2014	H7N9	2014	Human	a-2, 3-linked	Low
EPI_ISL_192407	A/Anhui/09212/2014	H7N9	2014	Human	a-2, 3-linked	Low
EPI_ISL_192410	A/Anhui/09188/2014	H7N9	2014	Human	a-2, 3-linked	Low
EPI_ISL_192405	A/Anhui/09186/2014	H7N9	2014	Human	a-2, 3-linked	Low
EPI_ISL_157287	A/Anhui/04/2013	H7N9	2013	Human	a-2, 3-linked	Low
EPI_ISL_141191	A/Anhui/03/2013	H7N9	2013	Human	a-2, 3-linked	Low
EPI_ISL_141190	A/Anhui/02/2013	H7N9	2013	Human	a-2, 3-linked	Low
EPI_ISL_192331	A/Anhui/01887/2014	H7N9	2014	Human	a-2, 3-linked	Low
EPI_ISL_192330	A/Anhui/01883/2014	H7N9	2014	Human	a-2, 3-linked	Low
EPI_ISL_192329	A/Anhui/01882/2014	H7N9	2014	Human	a-2, 3-linked	Low
EPI_ISL_192328	A/Anhui/01881/2014	H7N9	2014	Human	a-2, 3-linked	Low
EPI_ISL_192327	A/Anhui/01878/2014	H7N9	2014	Human	a-2, 3-linked	Low
EPI_ISL_192326	A/Anhui/01876/2014	H7N9	2014	Human	a-2, 3-linked	Low
EPI_ISL_12597	A/Korea/KBNP-0028/2000	H9N2	2000	Human	a-2, 3-linked	Low
EPI_ISL_203644	A/Hunan/44558/2015	H9N2	2015	Human	a-2, 3-linked	Low
EPI_ISL_153064	A/Hong_Kong/308/2014	H9N2	2014	Human	a-2, 3-linked	Low
EPI_ISL_140	A/Hong_Kong/1073/1999	H9N2	1999	Human	a-2, 3-linked	Low
EPI_ISL_140388	A/Bangladesh/0994/2011	H9N2	2011	Human	a-2, 3-linked	Low
EPI_ISL_142111	A/ruddy_turnstone/Delaware/AI03-224/2003	H9N9	2003	Avian	a-2, 3-linked	Low
EPI_ISL_142110	A/ruddy_turnstone/New_Jersey/AI03-444/2003	H9N9	2003	Avian	a-2, 3-linked	Low
EPI_ISL_142322	A/ruddy_turnstone/Delaware/AI03-180/2003	H9N9	2003	Avian	a-2, 3-linked	Low
EPI_ISL_99360	A/ruddy_turnstone/Delaware_Bay/261/1999	H9N7	1999	Avian	a-2, 3-linked	Low
EPI_ISL_99337	A/shorebird/Delaware_Bay/246/2003	H9N5	2003	Avian	a-2, 3-linked	Low
EPI_ISL_142103	A/ruddy_turnstone/Delaware/AI03-165/2003	H9N5	2003	Avian	a-2, 3-linked	Low
EPI_ISL_142094	A/ruddy_turnstone/Delaware/AI03-193/2003	H9N5	2003	Avian	a-2, 3-linked	Low
EPI_ISL_2233	A/Chicken/Guangdong/10/00	H9N2	2000	Avian	a-2, 3-linked	Low
EPI_ISL_8494	A/chicken/Fujian/25/00	H9N2	2000	Avian	a-2, 3-linked	Low
EPI_ISL_8510	A/chicken/Jiangsu/1/00	H9N2	2000	Avian	a-2, 3-linked	Low
EPI_ISL_8503	A/chicken/Hebei/31/00	H9N2	2000	Avian	a-2, 3-linked	Low
EPI_ISL_8496	A/chicken/Guangdong/4/00	H9N2	2000	Avian	a-2, 3-linked	Low
EPI_ISL_8497	A/chicken/Guangdong/47/01	H9N2	2001	Avian	a-2, 3-linked	Low
EPI_ISL_8505	A/chicken/Heilongjiang/48/01	H9N2	2001	Avian	a-2, 3-linked	Low
EPI_ISL_8509	A/chicken/Jilin/53/01	H9N2	2001	Avian	a-2, 3-linked	Low
EPI_ISL_8495	A/chicken/Guangdong/21/02	H9N2	2002	Avian	a-2, 3-linked	Low
EPI_ISL_8507	A/chicken/Henan/43/02	H9N2	2002	Avian	a-2, 3-linked	Low
EPI_ISL_9886	A/chicken/Korea/S21/04	H9N2	2004	Avian	a-2, 3-linked	Low
EPI_ISL_2240	A/Chicken/Shandong/6/96	H9N2	1996	Avian	a-2, 3-linked	Low
EPI_ISL_8513	A/chicken/Shandong/7/96	H9N2	1996	Avian	a-2, 3-linked	Low
EPI_ISL_2243	A/Duck/Nanjing/1/97	H9N2	1997	Avian	a-2, 3-linked	Low
EPI_ISL_8498	A/chicken/Guangdong/5/97	H9N2	1997	Avian	a-2, 3-linked	Low
EPI_ISL_8511	A/duck/Nanjing/2/97	H9N2	1997	Avian	a-2, 3-linked	Low
EPI_ISL_8508	A/chicken/Henan/5/98	H9N2	1998	Avian	a-2, 3-linked	Low
EPI_ISL_2232	A/Chicken/Beijing/8/98	H9N2	1998	Avian	a-2, 3-linked	Low
EPI_ISL_8515	A/chicken/Shijiazhuang/2/98	H9N2	1998	Avian	a-2, 3-linked	Low
EPI_ISL_8512	A/chicken/Ningxia/4/99	H9N2	1999	Avian	a-2, 3-linked	Low
EPI_ISL_11187	A/chicken/Gansu/2/99	H9N2	1999	Avian	a-2, 3-linked	Low
EPI_ISL_96868	A/chicken/Hubei/01/1999	H9N2	1999	Avian	a-2, 3-linked	Low
EPI_ISL_181296	A/chicken/Beijing/3/1999	H9N2	1999	Avian	a-2, 3-linked	Low
EPI_ISL_3199	A/Quail/Nanchang/2-0460/2000	H9N2	2000	Avian	a-2, 3-linked	Low
EPI_ISL_3185	A/Pigeon/Nanchang/2-0461/2000	H9N2	2000	Avian	a-2, 3-linked	Low
EPI_ISL_10168	A/chicken/China/Guangxi1/2000	H9N2	2000	Avian	a-2, 3-linked	Low
EPI_ISL_3192	A/Wild_Duck/Nanchang/2-0480/2000	H9N2	2000	Avian	a-2, 3-linked	Low
EPI_ISL_3197	A/Chicken/Nanchang/4-301/2001	H9N2	2001	Avian	a-2, 3-linked	Low
EPI_ISL_343	A/chicken/Yokohama/aq144/2001	H9N2	2001	Avian	a-2, 3-linked	Low
EPI_ISL_337	A/chicken/Osaka/aq69/2001	H9N2	2001	Avian	a-2, 3-linked	Low
EPI_ISL_341	A/chicken/Yokohama/aq120/2001	H9N2	2001	Avian	a-2, 3-linked	Low
EPI_ISL_338	A/chicken/Yokohama/aq45/2002	H9N2	2002	Avian	a-2, 3-linked	Low
EPI_ISL_123951	A/chicken/Guangdong/TS/2004	H9N2	2004	Avian	a-2, 3-linked	Low
EPI_ISL_10144	A/duck/Hubei/W1/2004	H9N2	2004	Avian	a-2, 3-linked	Low
EPI_ISL_19627	A/chicken/Israel/853/2005	H9N2	2005	Avian	a-2, 3-linked	Low
EPI_ISL_19620	A/chicken/Israel/793/2005	H9N2	2005	Avian	a-2, 3-linked	Low
EPI_ISL_19629	A/chicken/Israel/909/2005	H9N2	2005	Avian	a-2, 3-linked	Low
EPI_ISL_14002	A/chicken/Hebei/L1/2006	H9N2	2006	Avian	a-2, 3-linked	Low
EPI_ISL_29789	A/chicken/Pakistan/UDL-01/2006	H9N2	2006	Avian	a-2, 3-linked	Low
EPI_ISL_29790	A/chicken/Pakistan/UDL-02/2006	H9N2	2006	Avian	a-2, 3-linked	Low
EPI_ISL_29796	A/chicken/Pakistan/UDL-04/2007	H9N2	2007	Avian	a-2, 3-linked	Low
EPI_ISL_30450	A/chicken/Israel/953/2007	H9N2	2007	Avian	a-2, 3-linked	Low
EPI_ISL_30443	A/chicken/Israel/375/2007	H9N2	2007	Avian	a-2, 3-linked	Low
EPI_ISL_29785	A/chicken/Pakistan/UDL-01/2007	H9N2	2007	Avian	a-2, 3-linked	Low
EPI_ISL_30437	A/chicken/Israel/1040/2007	H9N2	2007	Avian	a-2, 3-linked	Low
EPI_ISL_110186	A/rosy-billed_pochard/Argentina/CIP051-559/2007	H9N2	2007	Avian	a-2, 3-linked	Low
EPI_ISL_30449	A/chicken/Israel/951/2007	H9N2	2007	Avian	a-2, 3-linked	Low
EPI_ISL_30447	A/chicken/Israel/869/2007	H9N2	2007	Avian	a-2, 3-linked	Low
EPI_ISL_30441	A/chicken/Israel/310/2008	H9N2	2008	Avian	a-2, 3-linked	Low
EPI_ISL_190690	A/chicken/Shandong/sx01/2008	H9N2	2008	Avian	a-2, 3-linked	Low
EPI_ISL_29793	A/chicken/Pakistan/UDL-01/2008	H9N2	2008	Avian	a-2, 3-linked	Low
EPI_ISL_30444	A/turkey/Israel/689/2008	H9N2	2008	Avian	a-2, 3-linked	Low
EPI_ISL_30446	A/chicken/Israel/702/2008	H9N2	2008	Avian	a-2, 3-linked	Low
EPI_ISL_123952	A/chicken/Guangdong/V/2008	H9N2	2008	Avian	a-2, 3-linked	Low
EPI_ISL_30439	A/chicken/Israel/182/2008	H9N2	2008	Avian	a-2, 3-linked	Low
EPI_ISL_30438	A/chicken/Israel/54/2008	H9N2	2008	Avian	a-2, 3-linked	Low
EPI_ISL_30448	A/chicken/Israel/883/2008	H9N2	2008	Avian	a-2, 3-linked	Low
EPI_ISL_30442	A/chicken/Israel/330/2008	H9N2	2008	Avian	a-2, 3-linked	Low
EPI_ISL_85214	A/northern_shoveler/Interior_Alaska/8BM3470/2008	H9N2	2008	Avian	a-2, 3-linked	Low
EPI_ISL_30445	A/chicken/Israel/694/2008	H9N2	2008	Avian	a-2, 3-linked	Low
EPI_ISL_29795	A/chicken/Pakistan/UDL-03/2008	H9N2	2008	Avian	a-2, 3-linked	Low
EPI_ISL_131525	A/chicken/Israel/32/2009	H9N2	2009	Avian	a-2, 3-linked	Low
EPI_ISL_30440	A/chicken/Israel/184/2009	H9N2	2009	Avian	a-2, 3-linked	Low
EPI_ISL_131530	A/chicken/Israel/1293/2010	H9N2	2010	Avian	a-2, 3-linked	Low
EPI_ISL_131528	A/chicken/Israel/1167/2010	H9N2	2010	Avian	a-2, 3-linked	Low
EPI_ISL_131529	A/chicken/Israel/1184/2010	H9N2	2010	Avian	a-2, 3-linked	Low
EPI_ISL_131527	A/chicken/Israel/1067/2010	H9N2	2010	Avian	a-2, 3-linked	Low
EPI_ISL_107985	A/chicken/Egypt/S4456B/2011	H9N2	2011	Avian	a-2, 3-linked	Low
EPI_ISL_129852	A/chicken/El_Fayoum/CAI25/2011	H9N2	2011	Avian	a-2, 3-linked	Low
EPI_ISL_107984	A/chicken/Egypt/S4454E/2011	H9N2	2011	Avian	a-2, 3-linked	Low
EPI_ISL_146266	A/chicken/Hong_Kong/NT10/2011	H9N2	2011	Avian	a-2, 3-linked	Low
EPI_ISL_151943	A/chicken/Egypt/S5018C/2012	H9N2	2012	Avian	a-2, 3-linked	Low
EPI_ISL_129882	A/chicken/Egypt/D4907A/2012	H9N2	2012	Avian	a-2, 3-linked	Low
EPI_ISL_151965	A/chicken/Egypt/S5442C/2012	H9N2	2012	Avian	a-2, 3-linked	Low
EPI_ISL_151942	A/chicken/Egypt/S5440E/2012	H9N2	2012	Avian	a-2, 3-linked	Low
EPI_ISL_151930	A/chicken/Egypt/D5490B/2012	H9N2	2012	Avian	a-2, 3-linked	Low
EPI_ISL_129891	A/chicken/Egypt/D4692A/2012	H9N2	2012	Avian	a-2, 3-linked	Low
EPI_ISL_129883	A/chicken/Egypt/D4905B/2012	H9N2	2012	Avian	a-2, 3-linked	Low
EPI_ISL_151935	A/chicken/Egypt/S5018D/2012	H9N2	2012	Avian	a-2, 3-linked	Low
EPI_ISL_170362	A/chicken/Egypt/NLQP123VD-AR758/2013	H9N2	2013	Avian	a-2, 3-linked	Low
EPI_ISL_151962	A/chicken/Egypt/S7018B/2013	H9N2	2013	Avian	a-2, 3-linked	Low
EPI_ISL_170364	A/chicken/Egypt/NLQP426V-AR760/2013	H9N2	2013	Avian	a-2, 3-linked	Low
EPI_ISL_170359	A/chicken/Egypt/NLQP73VD-AR755/2013	H9N2	2013	Avian	a-2, 3-linked	Low
EPI_ISL_151971	A/chicken/Egypt/S7022D/2013	H9N2	2013	Avian	a-2, 3-linked	Low
EPI_ISL_151968	A/chicken/Egypt/D7099/2013	H9N2	2013	Avian	a-2, 3-linked	Low
EPI_ISL_151933	A/chicken/Egypt/F7297B/2013	H9N2	2013	Avian	a-2, 3-linked	Low
EPI_ISL_151964	A/chicken/Egypt/D7436C/2013	H9N2	2013	Avian	a-2, 3-linked	Low
EPI_ISL_170361	A/chicken/Egypt/NLQP257V-AR757/2013	H9N2	2013	Avian	a-2, 3-linked	Low
EPI_ISL_151934	A/chicken/Egypt/S7025E/2013	H9N2	2013	Avian	a-2, 3-linked	Low
EPI_ISL_151932	A/chicken/Egypt/D7663C/2013	H9N2	2013	Avian	a-2, 3-linked	Low
EPI_ISL_170365	A/chicken/Egypt/NLQP488V-AR761/2013	H9N2	2013	Avian	a-2, 3-linked	Low
EPI_ISL_170363	A/chicken/Egypt/NLQP758V-AR759/2013	H9N2	2013	Avian	a-2, 3-linked	Low
EPI_ISL_151929	A/chicken/Egypt/D7108E/2013	H9N2	2013	Avian	a-2, 3-linked	Low
EPI_ISL_170360	A/chicken/Egypt/NLQP194V-AR756/2013	H9N2	2013	Avian	a-2, 3-linked	Low
EPI_ISL_170358	A/chicken/Egypt/NLQP139V-AR754/2013	H9N2	2013	Avian	a-2, 3-linked	Low
EPI_ISL_151940	A/chicken/Egypt/S7404/2013	H9N2	2013	Avian	a-2, 3-linked	Low
EPI_ISL_99339	A/laughing_gull/Delaware_Bay/5/2003	H9N1	2003	Avian	a-2, 3-linked	Low
EPI_ISL_99336	A/shorebird/Delaware_Bay/283/2003	H9N1	2003	Avian	a-2, 3-linked	Low
EPI_ISL_8788	A/laughing_gull/DE/5/2003	H9N1	2003	Avian	a-2, 3-linked	Low
EPI_ISL_189690	A/black-headed_gull/Republic_of_Georgia/2/2011	H9N1	2011	Avian	a-2, 3-linked	Low
EPI_ISL_141755	A/mallard/Interior_Alaska/9BM8389R0/2009	H8N4	2009	Avian	a-2, 3-linked	Low
EPI_ISL_189340	A/mallard/Sweden/101165/2009	H8N4	2009	Avian	a-2, 3-linked	Low
EPI_ISL_146404	A/wild_duck/Jiangxi/19615/2009	H7N8	2009	Avian	a-2, 3-linked	Low
EPI_ISL_84564	A/mallard/Netherlands/9/2005	H7N7	2005	Avian	a-2, 3-linked	Low
EPI_ISL_82503	A/American_green-winged_teal/California/28228/2007	H7N6	2007	Avian	a-2, 3-linked	Low
EPI_ISL_83505	A/American_green-winged_teal/California/44287-305/2007	H7N6	2007	Avian	a-2, 3-linked	Low
EPI_ISL_181462	A/duck/Jiangxi/5453/2014	H7N6	2014	Avian	a-2, 3-linked	Low
EPI_ISL_7166	A/chicken/New_South_Wales/2/1997	H7N4	1997	Avian	a-2, 3-linked	Low
EPI_ISL_29081	A/chicken/Pakistan/c1998/1998	H7N3	1998	Avian	a-2, 3-linked	Low
EPI_ISL_31504	A/chicken/Chakwal/NARC-35/2001	H7N3	2001	Avian	a-2, 3-linked	Low
EPI_ISL_25495	A/chicken/Rawalpindi/NARC68/2002	H7N3	2002	Avian	a-2, 3-linked	Low
EPI_ISL_31505	A/chicken/Karachi/NARC-23/2003	H7N3	2003	Avian	a-2, 3-linked	Low
EPI_ISL_31508	A/chicken/Chakwal/NARC-148/2004	H7N3	2004	Avian	a-2, 3-linked	Low
EPI_ISL_3400	A/chicken/NY/119256-7/01	H7N2	2001	Avian	a-2, 3-linked	Low
EPI_ISL_22566	A/chicken/CT/260413-2/2003	H7N2	2003	Avian	a-2, 3-linked	Low
EPI_ISL_23002	A/quail/New_York/89641/2005	H7N2	2005	Avian	a-2, 3-linked	Low
EPI_ISL_8059	A/guinea_fowl/New_York/8391-1/2006	H7N2	2006	Avian	a-2, 3-linked	Low
EPI_ISL_20835	A/duck/Tasmania/277/2007	H7N2	2007	Avian	a-2, 3-linked	Low
EPI_ISL_84835	A/mallard/New_Zealand/1365-350/2005	H6N9	2005	Avian	a-2, 3-linked	Low
EPI_ISL_112526	A/duck/Hunan/1590/2007	H6N9	2007	Avian	a-2, 3-linked	Low
EPI_ISL_113553	A/duck/Shantou/18729/2006	H6N6	2006	Avian	a-2, 3-linked	Low
EPI_ISL_112209	A/duck/Shantou/4636/2006	H6N6	2006	Avian	a-2, 3-linked	Low
EPI_ISL_112386	A/duck/Fujian/3796/2006	H6N6	2006	Avian	a-2, 3-linked	Low
EPI_ISL_112351	A/duck/Fujian/958/2006	H6N6	2006	Avian	a-2, 3-linked	Low
EPI_ISL_112336	A/duck/Shantou/19597/2006	H6N6	2006	Avian	a-2, 3-linked	Low
EPI_ISL_113552	A/duck/Shantou/18088/2006	H6N6	2006	Avian	a-2, 3-linked	Low
EPI_ISL_113428	A/duck/Shantou/7429/2006	H6N6	2006	Avian	a-2, 3-linked	Low
EPI_ISL_112260	A/duck/Shantou/17058/2006	H6N6	2006	Avian	a-2, 3-linked	Low
EPI_ISL_112257	A/wild_duck/Shantou/9466/2006	H6N6	2006	Avian	a-2, 3-linked	Low
EPI_ISL_113550	A/duck/Shantou/17081/2006	H6N6	2006	Avian	a-2, 3-linked	Low
EPI_ISL_112432	A/duck/Fujian/10774/2006	H6N6	2006	Avian	a-2, 3-linked	Low
EPI_ISL_113434	A/duck/Shantou/10143/2006	H6N6	2006	Avian	a-2, 3-linked	Low
EPI_ISL_112259	A/duck/Shantou/14841/2006	H6N6	2006	Avian	a-2, 3-linked	Low
EPI_ISL_113549	A/duck/Shantou/17036/2006	H6N6	2006	Avian	a-2, 3-linked	Low
EPI_ISL_113599	A/duck/Fujian/6567/2007	H6N6	2007	Avian	a-2, 3-linked	Low
EPI_ISL_112584	A/duck/Shantou/358/2007	H6N6	2007	Avian	a-2, 3-linked	Low
EPI_ISL_112494	A/duck/Guangxi/2281/2007	H6N6	2007	Avian	a-2, 3-linked	Low
EPI_ISL_113604	A/duck/Fujian/3076/2007	H6N6	2007	Avian	a-2, 3-linked	Low
EPI_ISL_112729	A/duck/Fujian/6598/2007	H6N6	2007	Avian	a-2, 3-linked	Low
EPI_ISL_112614	A/duck/Shantou/1240/2007	H6N6	2007	Avian	a-2, 3-linked	Low
EPI_ISL_112616	A/duck/Shantou/2962/2007	H6N6	2007	Avian	a-2, 3-linked	Low
EPI_ISL_112585	A/duck/Shantou/494/2007	H6N6	2007	Avian	a-2, 3-linked	Low
EPI_ISL_146881	A/duck/Guangxi/GXd-4/2009	H6N6	2009	Avian	a-2, 3-linked	Low
EPI_ISL_154171	A/Duck/Guangdong/S1663/2009	H6N6	2009	Avian	a-2, 3-linked	Low
EPI_ISL_71340	A/duck/Jiangsu/022/2009	H6N6	2009	Avian	a-2, 3-linked	Low
EPI_ISL_154193	A/Goose/Guangdong/S4362/2009	H6N6	2009	Avian	a-2, 3-linked	Low
EPI_ISL_154174	A/Duck/Guangdong/S3180/2010	H6N6	2010	Avian	a-2, 3-linked	Low
EPI_ISL_107986	A/duck/Hubei/10/2010	H6N6	2010	Avian	a-2, 3-linked	Low
EPI_ISL_107989	A/duck/Hubei/5/2010	H6N6	2010	Avian	a-2, 3-linked	Low
EPI_ISL_154173	A/Duck/Guangdong/S3073/2010	H6N6	2010	Avian	a-2, 3-linked	Low
EPI_ISL_154191	A/Duck/Zhejiang/S4204/2010	H6N6	2010	Avian	a-2, 3-linked	Low
EPI_ISL_154162	A/Chicken/Guangxi/S4381/2010	H6N6	2010	Avian	a-2, 3-linked	Low
EPI_ISL_154180	A/Duck/Guangxi/S4111/2010	H6N6	2010	Avian	a-2, 3-linked	Low
EPI_ISL_107988	A/duck/Hubei/5/2010	H6N6	2010	Avian	a-2, 3-linked	Low
EPI_ISL_154161	A/Chicken/Guangxi/S4029/2010	H6N6	2010	Avian	a-2, 3-linked	Low
EPI_ISL_154187	A/Duck/Hunan/S4273/2010	H6N6	2010	Avian	a-2, 3-linked	Low
EPI_ISL_154176	A/Duck/Guangdong/S3468/2010	H6N6	2010	Avian	a-2, 3-linked	Low
EPI_ISL_107998	A/duck/Hubei/5/2010	H6N6	2010	Avian	a-2, 3-linked	Low
EPI_ISL_107987	A/duck/Hubei/2/2010	H6N6	2010	Avian	a-2, 3-linked	Low
EPI_ISL_146883	A/duck/Guangxi/GXd-7/2011	H6N6	2011	Avian	a-2, 3-linked	Low
EPI_ISL_143938	A/duck/Hunan/S1661/2012	H6N6	2012	Avian	a-2, 3-linked	Low
EPI_ISL_10096	A/duck/Kingmen/E322/04	H6N2	2004	Avian	a-2, 3-linked	Low
EPI_ISL_113307	A/duck/Shantou/5030/2006	H6N2	2006	Avian	a-2, 3-linked	Low
EPI_ISL_113431	A/duck/Shantou/9414/2006	H6N2	2006	Avian	a-2, 3-linked	Low
EPI_ISL_112326	A/duck/Shantou/17490/2006	H6N2	2006	Avian	a-2, 3-linked	Low
EPI_ISL_113484	A/duck/Shantou/14587/2006	H6N2	2006	Avian	a-2, 3-linked	Low
EPI_ISL_113258	A/duck/Shantou/4110/2006	H6N2	2006	Avian	a-2, 3-linked	Low
EPI_ISL_113554	A/duck/Shantou/19073/2006	H6N2	2006	Avian	a-2, 3-linked	Low
EPI_ISL_113491	A/duck/Shantou/16784/2006	H6N2	2006	Avian	a-2, 3-linked	Low
EPI_ISL_112337	A/duck/Fujian/416/2006	H6N2	2006	Avian	a-2, 3-linked	Low
EPI_ISL_112206	A/mallard_duck/Shantou/2459/2006	H6N2	2006	Avian	a-2, 3-linked	Low
EPI_ISL_113306	A/duck/Shantou/5017/2006	H6N2	2006	Avian	a-2, 3-linked	Low
EPI_ISL_113432	A/duck/Shantou/9689/2006	H6N2	2006	Avian	a-2, 3-linked	Low
EPI_ISL_113257	A/duck/Shantou/3371/2006	H6N2	2006	Avian	a-2, 3-linked	Low
EPI_ISL_112258	A/duck/Shantou/10776/2006	H6N2	2006	Avian	a-2, 3-linked	Low
EPI_ISL_113433	A/duck/Shantou/10124/2006	H6N2	2006	Avian	a-2, 3-linked	Low
EPI_ISL_113480	A/duck/Shantou/10162/2006	H6N2	2006	Avian	a-2, 3-linked	Low
EPI_ISL_113305	A/duck/Shantou/4376/2006	H6N2	2006	Avian	a-2, 3-linked	Low
EPI_ISL_113256	A/duck/Shantou/2823/2006	H6N2	2006	Avian	a-2, 3-linked	Low
EPI_ISL_77372	A/rosy-billed_pochard/Argentina/CIP051-557/2007	H6N2	2007	Avian	a-2, 3-linked	Low
EPI_ISL_112613	A/duck/Shantou/1080/2007	H6N2	2007	Avian	a-2, 3-linked	Low
EPI_ISL_77374	A/rosy-billed_pochard/Argentina/CIP051-925/2008	H6N2	2008	Avian	a-2, 3-linked	Low
EPI_ISL_154178	A/Duck/Guangdong/S4192/2008	H6N2	2008	Avian	a-2, 3-linked	Low
EPI_ISL_154181	A/Duck/Hubei/S1366/2009	H6N2	2009	Avian	a-2, 3-linked	Low
EPI_ISL_154186	A/Duck/Hunan/S3047/2009	H6N2	2009	Avian	a-2, 3-linked	Low
EPI_ISL_154164	A/Chicken/Hunan/S4191/2009	H6N2	2009	Avian	a-2, 3-linked	Low
EPI_ISL_154188	A/Duck/Hunan/S4386/2009	H6N2	2009	Avian	a-2, 3-linked	Low
EPI_ISL_134538	A/duck/Guangxi/GXd-3/2009	H6N2	2009	Avian	a-2, 3-linked	Low
EPI_ISL_154182	A/Duck/Hubei/S1114/2009	H6N2	2009	Avian	a-2, 3-linked	Low
EPI_ISL_154170	A/Duck/Guangdong/S1566/2009	H6N2	2009	Avian	a-2, 3-linked	Low
EPI_ISL_94361	A/rosy-billed_pochard/Argentina/CIP051-1977/2010	H6N2	2010	Avian	a-2, 3-linked	Low
EPI_ISL_154159	A/Chicken/Guangdong/S1453/2010	H6N2	2010	Avian	a-2, 3-linked	Low
EPI_ISL_12742	A/chicken/Taiwan/2838N/00	H6N1	2000	Avian	a-2, 3-linked	Low
EPI_ISL_10075	A/duck/Taiwan/29-3/00	H6N1	2000	Avian	a-2, 3-linked	Low
EPI_ISL_10074	A/chicken/Taiwan/SP1/00	H6N1	2000	Avian	a-2, 3-linked	Low
EPI_ISL_12743	A/chicken/Taiwan/2838V/00	H6N1	2000	Avian	a-2, 3-linked	Low
EPI_ISL_10079	A/chicken/Taiwan/0329/01	H6N1	2001	Avian	a-2, 3-linked	Low
EPI_ISL_10078	A/chicken/Taiwan/1215/01	H6N1	2001	Avian	a-2, 3-linked	Low
EPI_ISL_10077	A/chicken/Taiwan/1212/01	H6N1	2001	Avian	a-2, 3-linked	Low
EPI_ISL_10076	A/chicken/Taiwan/1205/01	H6N1	2001	Avian	a-2, 3-linked	Low
EPI_ISL_10080	A/chicken/Taiwan/0222/02	H6N1	2002	Avian	a-2, 3-linked	Low
EPI_ISL_10088	A/chicken/Taiwan/0408/02	H6N1	2002	Avian	a-2, 3-linked	Low
EPI_ISL_10086	A/chicken/Taiwan/0107/02	H6N1	2002	Avian	a-2, 3-linked	Low
EPI_ISL_10085	A/chicken/Taiwan/A37/02	H6N1	2002	Avian	a-2, 3-linked	Low
EPI_ISL_10083	A/chicken/Taiwan/PF3/02	H6N1	2002	Avian	a-2, 3-linked	Low
EPI_ISL_10081	A/chicken/Taiwan/PF1/02	H6N1	2002	Avian	a-2, 3-linked	Low
EPI_ISL_10082	A/chicken/Taiwan/PF2/02	H6N1	2002	Avian	a-2, 3-linked	Low
EPI_ISL_10087	A/chicken/Taiwan/0208/02	H6N1	2002	Avian	a-2, 3-linked	Low
EPI_ISL_10084	A/chicken/Taiwan/0320/02	H6N1	2002	Avian	a-2, 3-linked	Low
EPI_ISL_10090	A/chicken/Taiwan/0706/03	H6N1	2003	Avian	a-2, 3-linked	Low
EPI_ISL_10089	A/duck/Taiwan/WB239/03	H6N1	2003	Avian	a-2, 3-linked	Low
EPI_ISL_10091	A/chicken/Taiwan/1203/03	H6N1	2003	Avian	a-2, 3-linked	Low
EPI_ISL_10093	A/chicken/Taiwan/0114/04	H6N1	2004	Avian	a-2, 3-linked	Low
EPI_ISL_10094	A/chicken/Taiwan/0305/04	H6N1	2004	Avian	a-2, 3-linked	Low
EPI_ISL_10095	A/chicken/Taiwan/ch1006/04	H6N1	2004	Avian	a-2, 3-linked	Low
EPI_ISL_10099	A/chicken/Taiwan/A342/05	H6N1	2005	Avian	a-2, 3-linked	Low
EPI_ISL_10098	A/chicken/Taiwan/0204/05	H6N1	2005	Avian	a-2, 3-linked	Low
EPI_ISL_10070	A/chicken/Taiwan/0705/99	H6N1	1999	Avian	a-2, 3-linked	Low
EPI_ISL_1796	A/chicken/Taiwan/ns2/99	H6N1	1999	Avian	a-2, 3-linked	Low
EPI_ISL_10071	A/partridge/Taiwan/LU1/99	H6N1	1999	Avian	a-2, 3-linked	Low
EPI_ISL_131447	A/shorebird/Delaware_Bay/259/2000	H6N1	2000	Avian	a-2, 3-linked	Low
EPI_ISL_131445	A/gull/Delaware_Bay/18/2000	H6N1	2000	Avian	a-2, 3-linked	Low
EPI_ISL_142067	A/laughing_gull/New_York/AI00-470/2000	H6N1	2000	Avian	a-2, 3-linked	Low
EPI_ISL_142098	A/ruddy_turnstone/Delaware/650625/2002	H6N1	2002	Avian	a-2, 3-linked	Low
EPI_ISL_6506	A/snow_goose/Maryland/410/2005	H6N1	2005	Avian	a-2, 3-linked	Low
EPI_ISL_112070	A/duck/Guangxi/3333/2006	H6N1	2006	Avian	a-2, 3-linked	Low
EPI_ISL_83536	A/greater_white-fronted_goose/California/44358-095/2007	H6N1	2007	Avian	a-2, 3-linked	Low
EPI_ISL_141204	A/mallard/Minnesota/AI09-2509/2009	H6N1	2009	Avian	a-2, 3-linked	Low
EPI_ISL_142499	A/ruddy_turnstone/New_Jersey/AI09-377/2009	H6N1	2009	Avian	a-2, 3-linked	Low
EPI_ISL_131476	A/shorebird/Delaware_Bay/231/2009	H6N1	2009	Avian	a-2, 3-linked	Low
EPI_ISL_133666	A/shorebird/Delaware_Bay/167/2009	H6N1	2009	Avian	a-2, 3-linked	Low
EPI_ISL_135063	A/American_wigeon/California/2423/2010	H6N1	2010	Avian	a-2, 3-linked	Low
EPI_ISL_137702	A/blue-winged_teal/Nova_Scotia/01000/2010	H6N1	2010	Avian	a-2, 3-linked	Low
EPI_ISL_137701	A/blue-winged_teal/Prince_Edward_Island/00849/2010	H6N1	2010	Avian	a-2, 3-linked	Low
EPI_ISL_137704	A/blue-winged_teal/Nova_Scotia/01003/2010	H6N1	2010	Avian	a-2, 3-linked	Low
EPI_ISL_135129	A/mallard/California/2529/2010	H6N1	2010	Avian	a-2, 3-linked	Low
EPI_ISL_135064	A/American_wigeon/California/2997/2010	H6N1	2010	Avian	a-2, 3-linked	Low
EPI_ISL_134934	A/gadwall/Illinois/10OS3342/2010	H6N1	2010	Avian	a-2, 3-linked	Low
EPI_ISL_138607	A/chicken/Taiwan/TC147/2010	H6N1	2010	Avian	a-2, 3-linked	Low
EPI_ISL_137872	A/mallard/Nova_Scotia/01013/2010	H6N1	2010	Avian	a-2, 3-linked	Low
EPI_ISL_138609	A/chicken/Taiwan/TC128/2010	H6N1	2010	Avian	a-2, 3-linked	Low
EPI_ISL_125797	A/mallard/California/2444/2010	H6N1	2010	Avian	a-2, 3-linked	Low
EPI_ISL_133642	A/mallard/Ohio/11OS2240/2011	H6N1	2011	Avian	a-2, 3-linked	Low
EPI_ISL_158508	A/gadwall/Mississippi/11OS6085/2011	H6N1	2011	Avian	a-2, 3-linked	Low
EPI_ISL_158029	A/chicken/Taiwan/2084/2012	H6N1	2012	Avian	a-2, 3-linked	Low
EPI_ISL_158031	A/chicken/Taiwan/2331/2012	H6N1	2012	Avian	a-2, 3-linked	Low
EPI_ISL_158033	A/chicken/Taiwan/2759/2012	H6N1	2012	Avian	a-2, 3-linked	Low
EPI_ISL_158030	A/chicken/Taiwan/2267/2012	H6N1	2012	Avian	a-2, 3-linked	Low
EPI_ISL_158028	A/chicken/Taiwan/1843/2012	H6N1	2012	Avian	a-2, 3-linked	Low
EPI_ISL_158032	A/chicken/Taiwan/2437/2012	H6N1	2012	Avian	a-2, 3-linked	Low
EPI_ISL_158034	A/chicken/Taiwan/67/2013	H6N1	2013	Avian	a-2, 3-linked	Low
EPI_ISL_157959	A/duck/AB/329/2006	H5N9	2006	Avian	a-2, 3-linked	Low
EPI_ISL_77445	A/mallard/PT/28006/2007	H5N3	2007	Avian	a-2, 3-linked	Low
EPI_ISL_4633	A/chicken/TX/298313/04	H5N2	2004	Avian	a-2, 3-linked	Low
EPI_ISL_3706	A/chicken/Chiapas/15224/97	H5N2	1997	Avian	a-2, 3-linked	Low
EPI_ISL_31124	A/chicken/Taiwan/A703-1/2008	H5N2	2008	Avian	a-2, 3-linked	Low
EPI_ISL_143942	A/duck/Hunan/S4101/2011	H5N2	2011	Avian	a-2, 3-linked	Low
EPI_ISL_143944	A/duck/Hunan/S4120/2011	H5N2	2011	Avian	a-2, 3-linked	Low
EPI_ISL_143945	A/duck/Hunan/S4124/2011	H5N2	2011	Avian	a-2, 3-linked	Low
EPI_ISL_158024	A/chicken/Taiwan/2593/2012	H5N2	2012	Avian	a-2, 3-linked	Low
EPI_ISL_143460	A/chicken/Taiwan/A1997/2012	H5N2	2012	Avian	a-2, 3-linked	Low
EPI_ISL_158002	A/chicken/Taiwan/689/2012	H5N2	2012	Avian	a-2, 3-linked	Low
EPI_ISL_158000	A/chicken/Taiwan/683/2012	H5N2	2012	Avian	a-2, 3-linked	Low
EPI_ISL_158008	A/chicken/Taiwan/2948/2013	H5N2	2013	Avian	a-2, 3-linked	Low
EPI_ISL_158007	A/chicken/Taiwan/1711/2013	H5N2	2013	Avian	a-2, 3-linked	Low
EPI_ISL_158035	A/duck/Taiwan/4379/2013	H5N2	2013	Avian	a-2, 3-linked	Low
EPI_ISL_158021	A/duck/Taiwan/4374/2013	H5N2	2013	Avian	a-2, 3-linked	Low
EPI_ISL_158018	A/duck/Taiwan/4355/2013	H5N2	2013	Avian	a-2, 3-linked	Low
EPI_ISL_158010	A/chicken/Taiwan/8988/2013	H5N2	2013	Avian	a-2, 3-linked	Low
EPI_ISL_158016	A/duck/Taiwan/758/2013	H5N2	2013	Avian	a-2, 3-linked	Low
EPI_ISL_158023	A/duck/Taiwan/4376/2013	H5N2	2013	Avian	a-2, 3-linked	Low
EPI_ISL_158015	A/duck/Taiwan/755/2013	H5N2	2013	Avian	a-2, 3-linked	Low
EPI_ISL_158006	A/chicken/Taiwan/1704/2013	H5N2	2013	Avian	a-2, 3-linked	Low
EPI_ISL_158027	A/duck/Taiwan/11254/2013	H5N2	2013	Avian	a-2, 3-linked	Low
EPI_ISL_158014	A/chicken/Taiwan/4443/2013	H5N2	2013	Avian	a-2, 3-linked	Low
EPI_ISL_158009	A/chicken/Taiwan/7350/2013	H5N2	2013	Avian	a-2, 3-linked	Low
EPI_ISL_158025	A/duck/Taiwan/4380/2013	H5N2	2013	Avian	a-2, 3-linked	Low
EPI_ISL_158020	A/duck/Taiwan/4372/2013	H5N2	2013	Avian	a-2, 3-linked	Low
EPI_ISL_158019	A/duck/Taiwan/4360/2013	H5N2	2013	Avian	a-2, 3-linked	Low
EPI_ISL_179540	A/chicken/PH/A2821/2013	H5N2	2013	Avian	a-2, 3-linked	Low
EPI_ISL_158017	A/duck/Taiwan/762/2013	H5N2	2013	Avian	a-2, 3-linked	Low
EPI_ISL_158026	A/duck/Taiwan/11213/2013	H5N2	2013	Avian	a-2, 3-linked	Low
EPI_ISL_201792	A/wildfowl/China/472/2014	H5N2	2014	Avian	a-2, 3-linked	Low
EPI_ISL_179541	A/chicken/YL/A3190/2014	H5N2	2014	Avian	a-2, 3-linked	Low
EPI_ISL_179538	A/chicken/TY/a665/2015	H5N2	2015	Avian	a-2, 3-linked	Low
EPI_ISL_179535	A/chicken/GY/a451/2015	H5N2	2015	Avian	a-2, 3-linked	Low
EPI_ISL_179537	A/chicken/CH/a556/2015	H5N2	2015	Avian	a-2, 3-linked	Low
EPI_ISL_179536	A/chicken/TC/a504/2015	H5N2	2015	Avian	a-2, 3-linked	Low
EPI_ISL_179534	A/chicken/PT/a158/2015	H5N2	2015	Avian	a-2, 3-linked	Low
EPI_ISL_179539	A/chicken/SC/a688/2015	H5N2	2015	Avian	a-2, 3-linked	Low
EPI_ISL_63604	A/shorebird/Delaware/472/2007	H5N1	2007	Avian	a-2, 3-linked	Low
EPI_ISL_62729	A/mallard/Hokkaido/24/2009	H5N1	2009	Avian	a-2, 3-linked	Low
EPI_ISL_137844	A/mallard/New_Brunswick/00879/2010	H4N9	2010	Avian	a-2, 3-linked	Low
EPI_ISL_137846	A/American_black_duck/New_Brunswick/00886/2010	H4N9	2010	Avian	a-2, 3-linked	Low
EPI_ISL_137843	A/American_black_duck/New_Brunswick/00878/2010	H4N9	2010	Avian	a-2, 3-linked	Low
EPI_ISL_8018	A/duck/Victoria/5384/2002	H4N8	2002	Avian	a-2, 3-linked	Low
EPI_ISL_3182	A/Duck/Nanchang/4-165/2000	H4N6	2000	Avian	a-2, 3-linked	Low
EPI_ISL_65222	A/mallard/New_Zealand/1615-17/2004	H4N6	2004	Avian	a-2, 3-linked	Low
EPI_ISL_158222	A/mallard/Sweden/5754/2005	H4N6	2005	Avian	a-2, 3-linked	Low
EPI_ISL_158293	A/mallard/Sweden/59937/2007	H4N6	2007	Avian	a-2, 3-linked	Low
EPI_ISL_158292	A/mallard/Sweden/59896/2007	H4N6	2007	Avian	a-2, 3-linked	Low
EPI_ISL_137528	A/American_green-winged_teal/Interior_Alaska/9BM5277R0/2009	H4N6	2009	Avian	a-2, 3-linked	Low
EPI_ISL_141919	A/mallard/Interior_Alaska/9BM9683R2/2009	H4N6	2009	Avian	a-2, 3-linked	Low
EPI_ISL_137489	A/northern_shoveler/Interior_Alaska/9BM2943R1/2009	H4N6	2009	Avian	a-2, 3-linked	Low
EPI_ISL_137984	A/American_green-winged_teal/Interior_Alaska/10BM06728R0/2010	H4N6	2010	Avian	a-2, 3-linked	Low
EPI_ISL_141957	A/American_green-winged_teal/Interior_Alaska/10BM08226R0/2010	H4N6	2010	Avian	a-2, 3-linked	Low
EPI_ISL_137536	A/mallard/Interior_Alaska/10BM04624R0/2010	H4N6	2010	Avian	a-2, 3-linked	Low
EPI_ISL_189476	A/mallard/Ohio/12OS5547/2012	H4N6	2012	Avian	a-2, 3-linked	Low
EPI_ISL_64859	A/duck/Beijing/61/05	H3N8	2005	Avian	a-2, 3-linked	Low
EPI_ISL_64903	A/northern_pintail/Alberta/11701/2005	H3N8	2005	Avian	a-2, 3-linked	Low
EPI_ISL_19949	A/northern_pintail/California/HKWF792/2007	H3N8	2007	Avian	a-2, 3-linked	Low
EPI_ISL_82536	A/American_coot/Oregon/20589-007/2007	H3N8	2007	Avian	a-2, 3-linked	Low
EPI_ISL_95373	A/mallard/Mississippi/354/2010	H3N8	2010	Avian	a-2, 3-linked	Low
EPI_ISL_95370	A/mallard/Mississippi/390/2010	H3N8	2010	Avian	a-2, 3-linked	Low
EPI_ISL_95376	A/American_green-winged_teal/Mississippi/285/2010	H3N8	2010	Avian	a-2, 3-linked	Low
EPI_ISL_95372	A/mallard/Mississippi/360/2010	H3N8	2010	Avian	a-2, 3-linked	Low
EPI_ISL_95371	A/mallard/Mississippi/386/2010	H3N8	2010	Avian	a-2, 3-linked	Low
EPI_ISL_3154	A/Chicken/Nanchang/7-010/2000	H3N6	2000	Avian	a-2, 3-linked	Low
EPI_ISL_3172	A/Quail/Nanchang/7-026/2000	H3N6	2000	Avian	a-2, 3-linked	Low
EPI_ISL_8074	A/mallard/Maryland/1235/2006	H3N6	2006	Avian	a-2, 3-linked	Low
EPI_ISL_133706	A/duck/Jiangsu/4/2010	H3N6	2010	Avian	a-2, 3-linked	Low
EPI_ISL_139139	A/duck/Vietnam/LBM235/2012	H3N6	2012	Avian	a-2, 3-linked	Low
EPI_ISL_4591	A/turkey/Ohio/313053/04	H3N2	2004	Avian	a-2, 3-linked	Low
EPI_ISL_65627	A/turkey/OH/313053/2004	H3N2	2004	Avian	a-2, 3-linked	Low
EPI_ISL_64953	A/turkey/NC/353568/2005	H3N2	2005	Avian	a-2, 3-linked	Low
EPI_ISL_10150	A/turkey/Ontario/31232/2005	H3N2	2005	Avian	a-2, 3-linked	Low
EPI_ISL_22551	A/turkey/MN/366767/2005	H3N2	2005	Avian	a-2, 3-linked	Low
EPI_ISL_31595	A/northern_pintail/South_Dakota/Sg-00126/2007	H3N2	2007	Avian	a-2, 3-linked	Low
EPI_ISL_127582	A/duck/Guangdong/W12/2011	H3N2	2011	Avian	a-2, 3-linked	Low
EPI_ISL_104479	A/turkey/Ontario/FAV-9/2011	H3N2	2011	Avian	a-2, 3-linked	Low
EPI_ISL_104489	A/turkey/Ontario/FAV-3/2011	H3N2	2011	Avian	a-2, 3-linked	Low
EPI_ISL_3141	A/Duck/Nanchang/4-184/2000	H2N9	2000	Avian	a-2, 3-linked	Low
EPI_ISL_148214	A/great_black-backed_gull/Iceland/1395/2011	H2N5	2011	Avian	a-2, 3-linked	Low
EPI_ISL_148215	A/herring_gull/Iceland/1436/2011	H2N5	2011	Avian	a-2, 3-linked	Low
EPI_ISL_148211	A/great_black-backed_gull/Iceland/1393/2011	H2N5	2011	Avian	a-2, 3-linked	Low
EPI_ISL_148210	A/glaucous_gull/Iceland/1382/2011	H2N5	2011	Avian	a-2, 3-linked	Low
EPI_ISL_148216	A/glaucous_gull/Iceland/1444/2011	H2N5	2011	Avian	a-2, 3-linked	Low
EPI_ISL_148242	A/white-rumped_sandpiper/Canada/2541/2011	H2N5	2011	Avian	a-2, 3-linked	Low
EPI_ISL_148206	A/herring_gull/Iceland/1320/2011	H2N5	2011	Avian	a-2, 3-linked	Low
EPI_ISL_180864	A/mallard/Maryland/06OS2460/2006	H2N2	2006	Avian	a-2, 3-linked	Low
EPI_ISL_119155	A/shorebird/Delaware_Bay/122/1997	H2N1	1997	Avian	a-2, 3-linked	Low
EPI_ISL_119156	A/shorebird/Delaware_Bay/138/1997	H2N1	1997	Avian	a-2, 3-linked	Low
EPI_ISL_119158	A/shorebird/Delaware_Bay/236/1997	H2N1	1997	Avian	a-2, 3-linked	Low
EPI_ISL_119157	A/shorebird/Delaware_Bay/185/1997	H2N1	1997	Avian	a-2, 3-linked	Low
EPI_ISL_119159	A/shorebird/Delaware_Bay/24/1998	H2N1	1998	Avian	a-2, 3-linked	Low
EPI_ISL_119130	A/mallard/Alberta/33/2001	H2N1	2001	Avian	a-2, 3-linked	Low
EPI_ISL_3362	A/duck/NC/91347/01	H1N2	2001	Avian	a-2, 3-linked	Low
EPI_ISL_22554	A/chicken/AR/30402/1999	H1N1	1999	Avian	a-2, 3-linked	Low
EPI_ISL_138170	A/mallard/Alberta/130/2003	H1N1	2003	Avian	a-2, 3-linked	Low
EPI_ISL_142550	A/ruddy_turnstone/New_Jersey/AI09-1299/2009	H1N1	2009	Avian	a-2, 3-linked	Low
EPI_ISL_95410	A/mallard/Wisconsin/4197/2009	H1N1	2009	Avian	a-2, 3-linked	Low
EPI_ISL_133615	A/mallard/Ohio/11OS2224/2011	H1N1	2011	Avian	a-2, 3-linked	Low
EPI_ISL_133612	A/mallard/Ohio/11OS2232/2011	H1N1	2011	Avian	a-2, 3-linked	Low
EPI_ISL_133652	A/mallard/Ohio/11OS2120/2011	H1N1	2011	Avian	a-2, 3-linked	Low
EPI_ISL_12857	A/shorebird/Delaware/168/06	H16N3	2006	Avian	a-2, 3-linked	Low
EPI_ISL_131426	A/laughing_gull/Delaware_Bay/296/1998	H16N3	1998	Avian	a-2, 3-linked	Low
EPI_ISL_142068	A/herring_gull/New_York/AI00-532/2000	H16N3	2000	Avian	a-2, 3-linked	Low
EPI_ISL_64446	A/shorebird/Delaware/195/2006	H16N3	2006	Avian	a-2, 3-linked	Low
EPI_ISL_132865	A/shorebird/Delaware/172/2006	H16N3	2006	Avian	a-2, 3-linked	Low
EPI_ISL_105974	A/herring_gull/Germany-MV/R2792/2006	H16N3	2006	Avian	a-2, 3-linked	Low
EPI_ISL_197195	A/black-headed_gull/Netherlands/26/2009	H16N3	2009	Avian	a-2, 3-linked	Low
EPI_ISL_133773	A/gull/Southeastern_Alaska/10JR01527R0/2010	H16N3	2010	Avian	a-2, 3-linked	Low
EPI_ISL_133775	A/glaucous-winged_gull/Southeastern_Alaska/10JR01572R0/2010	H16N3	2010	Avian	a-2, 3-linked	Low
EPI_ISL_137661	A/black-headed_gull/Iceland/713/2010	H16N3	2010	Avian	a-2, 3-linked	Low
EPI_ISL_133779	A/glaucous-winged_gull/Southeastern_Alaska/10JR01811R0/2010	H16N3	2010	Avian	a-2, 3-linked	Low
EPI_ISL_133737	A/glaucous-winged_gull/Southeastern_Alaska/10JR01700R0/2010	H16N3	2010	Avian	a-2, 3-linked	Low
EPI_ISL_148201	A/glaucous_gull-herring_gull_hybrid/Iceland/1108/2011	H16N3	2011	Avian	a-2, 3-linked	Low
EPI_ISL_189701	A/black-headed_gull/Republic_of_Georgia/4/2012	H16N3	2012	Avian	a-2, 3-linked	Low
EPI_ISL_134996	A/northern_shoveler/Missouri/10OS4673/2010	H14N6	2010	Avian	a-2, 3-linked	Low
EPI_ISL_8791	A/shorebird/DE/68/2004	H13N9	2004	Avian	a-2, 3-linked	Low
EPI_ISL_33860	A/shorebird/Delaware/224/2006	H13N9	2006	Avian	a-2, 3-linked	Low
EPI_ISL_131469	A/shorebird/Delaware_Bay/424/2007	H13N9	2007	Avian	a-2, 3-linked	Low
EPI_ISL_141156	A/laughing_gull/New_Jersey/Sg-00568/2008	H13N9	2008	Avian	a-2, 3-linked	Low
EPI_ISL_142373	A/laughing_gull/New_Jersey/Sg-00485/2008	H13N9	2008	Avian	a-2, 3-linked	Low
EPI_ISL_142431	A/laughing_gull/New_Jersey/Sg-00559/2008	H13N9	2008	Avian	a-2, 3-linked	Low
EPI_ISL_154833	A/seagull/Chile/5775/2009	H13N9	2009	Avian	a-2, 3-linked	Low
EPI_ISL_551	A/duck/Siberia/272PF/1998	H13N6	1998	Avian	a-2, 3-linked	Low
EPI_ISL_550	A/duck/Siberia/272/1998	H13N6	1998	Avian	a-2, 3-linked	Low
EPI_ISL_142502	A/ruddy_turnstone/New_Jersey/AI09-294/2009	H13N6	2009	Avian	a-2, 3-linked	Low
EPI_ISL_132817	A/glaucous-winged_gull/Southeastern_Alaska/9JR0822R0/2009	H13N6	2009	Avian	a-2, 3-linked	Low
EPI_ISL_131752	A/mallard-black_duck_hybrid/New_Brunswick/03736/2009	H13N6	2009	Avian	a-2, 3-linked	Low
EPI_ISL_189691	A/yellow-legged_gull/Republic_of_Georgia/1/2011	H13N6	2011	Avian	a-2, 3-linked	Low
EPI_ISL_189689	A/black-headed_gull/Republic_of_Georgia/7/2011	H13N6	2011	Avian	a-2, 3-linked	Low
EPI_ISL_189703	A/yellow-legged_gull/Republic_of_Georgia/2/2012	H13N6	2012	Avian	a-2, 3-linked	Low
EPI_ISL_189711	A/yellow-legged_gull/Republic_of_Georgia/6/2012	H13N6	2012	Avian	a-2, 3-linked	Low
EPI_ISL_189717	A/yellow-legged_gull/Republic_of_Georgia/3/2012	H13N6	2012	Avian	a-2, 3-linked	Low
EPI_ISL_189712	A/yellow-legged_gull/Republic_of_Georgia/5/2012	H13N6	2012	Avian	a-2, 3-linked	Low
EPI_ISL_189699	A/black-headed_gull/Republic_of_Georgia/2/2012	H13N6	2012	Avian	a-2, 3-linked	Low
EPI_ISL_4419	A/mallard/Alberta/52/1997	H12N5	1997	Avian	a-2, 3-linked	Low
EPI_ISL_142104	A/ruddy_turnstone/Delaware/AI03-378/2003	H12N4	2003	Avian	a-2, 3-linked	Low
EPI_ISL_131448	A/mallard/Alberta/64/2000	H11N9	2000	Avian	a-2, 3-linked	Low
EPI_ISL_146332	A/duck/Yunnan/1282/2007	H11N9	2007	Avian	a-2, 3-linked	Low
EPI_ISL_95422	A/greater_scaup/Wisconsin/4234/2009	H11N9	2009	Avian	a-2, 3-linked	Low
EPI_ISL_141255	A/mallard/Minnesota/AI10-2762/2010	H11N9	2010	Avian	a-2, 3-linked	Low
EPI_ISL_131432	A/ruddy_turnstone/Delaware_Bay/149/1999	H11N7	1999	Avian	a-2, 3-linked	Low
EPI_ISL_131441	A/shorebird/Delaware_Bay/284/1999	H11N7	1999	Avian	a-2, 3-linked	Low
EPI_ISL_131440	A/shorebird/Delaware_Bay/273/1999	H11N7	1999	Avian	a-2, 3-linked	Low
EPI_ISL_189522	A/blue-winged_teal/Ohio/12OS2241/2012	H11N3	2012	Avian	a-2, 3-linked	Low
EPI_ISL_142494	A/laughing_gull/New_Jersey/AI09-271/2009	H11N1	2009	Avian	a-2, 3-linked	Low
EPI_ISL_131480	A/shorebird/Delaware_Bay/549/2009	H11N1	2009	Avian	a-2, 3-linked	Low
EPI_ISL_142488	A/laughing_gull/New_Jersey/AI09-218/2009	H11N1	2009	Avian	a-2, 3-linked	Low
EPI_ISL_142484	A/ruddy_turnstone/New_Jersey/AI09-151/2009	H11N1	2009	Avian	a-2, 3-linked	Low
EPI_ISL_181523	A/duck/Jiangxi/6648/2013	H10N8	2013	Avian	a-2, 3-linked	Low
EPI_ISL_30026	A/northern_shoveler/California/HKWF96/2007	H10N7	2007	Avian	a-2, 3-linked	Low
EPI_ISL_75676	A/blue-winged_teal/Louisiana/Sg-00073/2007	H10N7	2007	Avian	a-2, 3-linked	Low
EPI_ISL_141781	A/northern_pintail/Interior_Alaska/9BM5941R0/2009	H10N7	2009	Avian	a-2, 3-linked	Low
EPI_ISL_137532	A/northern_pintail/Interior_Alaska/9BM5698R0/2009	H10N7	2009	Avian	a-2, 3-linked	Low
EPI_ISL_141652	A/American_green-winged_teal/Interior_Alaska/9BM6428R0/2009	H10N7	2009	Avian	a-2, 3-linked	Low
EPI_ISL_142570	A/ruddy_turnstone/New_Jersey/AI09-1149/2009	H10N7	2009	Avian	a-2, 3-linked	Low
EPI_ISL_142554	A/ruddy_turnstone/New_Jersey/AI09-1352/2009	H10N7	2009	Avian	a-2, 3-linked	Low
EPI_ISL_142507	A/ruddy_turnstone/New_Jersey/AI09-549/2009	H10N7	2009	Avian	a-2, 3-linked	Low
EPI_ISL_141646	A/northern_pintail/Interior_Alaska/9BM6164R0/2009	H10N7	2009	Avian	a-2, 3-linked	Low
EPI_ISL_141809	A/northern_pintail/Interior_Alaska/9BM8084R0/2009	H10N7	2009	Avian	a-2, 3-linked	Low
EPI_ISL_141799	A/mallard/Interior_Alaska/9BM10369R0/2009	H10N7	2009	Avian	a-2, 3-linked	Low
EPI_ISL_142548	A/herring_gull/New_Jersey/AI09-1262/2009	H10N7	2009	Avian	a-2, 3-linked	Low
EPI_ISL_137933	A/shorebird/Delaware_Bay/792/2009	H10N7	2009	Avian	a-2, 3-linked	Low
EPI_ISL_137516	A/northern_pintail/Interior_Alaska/9BM5053R0/2009	H10N7	2009	Avian	a-2, 3-linked	Low
EPI_ISL_137995	A/mallard/Interior_Alaska/9BM6888R0/2009	H10N7	2009	Avian	a-2, 3-linked	Low
EPI_ISL_142547	A/ruddy_turnstone/Delaware/AI09-1268/2009	H10N7	2009	Avian	a-2, 3-linked	Low
EPI_ISL_137500	A/northern_pintail/Interior_Alaska/9BM4637R0/2009	H10N7	2009	Avian	a-2, 3-linked	Low
EPI_ISL_141756	A/mallard/Interior_Alaska/9BM8287R0/2009	H10N7	2009	Avian	a-2, 3-linked	Low
EPI_ISL_142552	A/ruddy_turnstone/New_Jersey/AI09-1326/2009	H10N7	2009	Avian	a-2, 3-linked	Low
EPI_ISL_142546	A/ruddy_turnstone/New_Jersey/AI09-1251/2009	H10N7	2009	Avian	a-2, 3-linked	Low
EPI_ISL_141655	A/American_green-winged_teal/Interior_Alaska/9BM7190R0/2009	H10N7	2009	Avian	a-2, 3-linked	Low
EPI_ISL_141650	A/American_green-winged_teal/Interior_Alaska/9BM6702R0/2009	H10N7	2009	Avian	a-2, 3-linked	Low
EPI_ISL_141657	A/mallard/Interior_Alaska/9BM10043R0/2009	H10N7	2009	Avian	a-2, 3-linked	Low
EPI_ISL_141749	A/northern_pintail/Interior_Alaska/9BM7696R0/2009	H10N7	2009	Avian	a-2, 3-linked	Low
EPI_ISL_142525	A/ruddy_turnstone/Delaware/AI09-879/2009	H10N7	2009	Avian	a-2, 3-linked	Low
EPI_ISL_189345	A/mallard/Sweden/770/2002	H10N6	2002	Avian	a-2, 3-linked	Low
EPI_ISL_141748	A/northern_pintail/Interior_Alaska/9BM7694R0/2009	H10N4	2009	Avian	a-2, 3-linked	Low
EPI_ISL_142520	A/ruddy_turnstone/New_Jersey/AI09-827/2009	H10N1	2009	Avian	a-2, 3-linked	Low
EPI_ISL_189391	A/mallard/Sweden/107688/2009	H10N1	2009	Avian	a-2, 3-linked	Low
EPI_ISL_142501	A/ruddy_turnstone/New_Jersey/AI09-474/2009	H10N1	2009	Avian	a-2, 3-linked	Low
EPI_ISL_30893	A/Zhejiang/2/2009	H1N1	2009	Human	a-2, 6-linked	High
EPI_ISL_70179	A/Yokohama/78/2008	H1N1	2008	Human	a-2, 6-linked	High
EPI_ISL_71530	A/Wisconsin/629-D00832/2009	H1N1	2009	Human	a-2, 6-linked	High
EPI_ISL_6868	A/Western_Australia/77/2005	H1N1	2005	Human	a-2, 6-linked	High
EPI_ISL_6899	A/Western_Australia/22/2001	H1N1	2001	Human	a-2, 6-linked	High
EPI_ISL_5266	A/West_Coast/33/2001	H1N1	2001	Human	a-2, 6-linked	High
EPI_ISL_5411	A/Wellington/32/2001	H1N1	2001	Human	a-2, 6-linked	High
EPI_ISL_5534	A/Wellington/16/2000	H1N1	2000	Human	a-2, 6-linked	High
EPI_ISL_5654	A/Wellington/12/2005	H1N1	2005	Human	a-2, 6-linked	High
EPI_ISL_77977	A/Washington/WRAIR1126P/2009	H1N1	2009	Human	a-2, 6-linked	High
EPI_ISL_5385	A/Waikato/80/2001	H1N1	2001	Human	a-2, 6-linked	High
EPI_ISL_5453	A/Waikato/19/2000	H1N1	2000	Human	a-2, 6-linked	High
EPI_ISL_6859	A/Waikato/17/2005	H1N1	2005	Human	a-2, 6-linked	High
EPI_ISL_8007	A/Virginia/UR06-0351/2007	H1N1	2007	Human	a-2, 6-linked	High
EPI_ISL_7628	A/Vermont/UR06-0089/2007	H1N1	2007	Human	a-2, 6-linked	High
EPI_ISL_31537	A/Utsunomiya/1/2009	H1N1	2009	Human	a-2, 6-linked	High
EPI_ISL_10111	A/TW/130/1996	H1N1	1996	Human	a-2, 6-linked	High
EPI_ISL_99225	A/Trujillo/WRAIR1701P/2008	H1N1	2008	Human	a-2, 6-linked	High
EPI_ISL_70178	A/Tottori/08T010/2008	H1N1	2008	Human	a-2, 6-linked	High
EPI_ISL_29801	A/Toronto/3141/2009	H1N1	2009	Human	a-2, 6-linked	High
EPI_ISL_31118	A/Tokushima/1/2009	H1N1	2009	Human	a-2, 6-linked	High
EPI_ISL_66172	A/Thailand/CU-H17/2009	H1N1	2009	Human	a-2, 6-linked	High
EPI_ISL_77970	A/Texas/WRAIR1254P/2009	H1N1	2009	Human	a-2, 6-linked	High
EPI_ISL_7579	A/Texas/UR06-0203/2007	H1N1	2007	Human	a-2, 6-linked	High
EPI_ISL_7556	A/Texas/UR06-0012/2006	H1N1	2006	Human	a-2, 6-linked	High
EPI_ISL_7924	A/Tennessee/UR06-0473/2007	H1N1	2007	Human	a-2, 6-linked	High
EPI_ISL_116065	A/TayNinh/HCM1329/2008	H1N1	2008	Human	a-2, 6-linked	High
EPI_ISL_117814	A/TayNguyen/TN334/2005	H1N1	2005	Human	a-2, 6-linked	High
EPI_ISL_106669	A/TayNguyen/TN178/2006	H1N1	2006	Human	a-2, 6-linked	High
EPI_ISL_33945	A/Taiwan/T1821/2009	H1N1	2009	Human	a-2, 6-linked	High
EPI_ISL_30205	A/Taiwan/71720/2007	H1N1	2007	Human	a-2, 6-linked	High
EPI_ISL_30211	A/Taiwan/70132/2008	H1N1	2008	Human	a-2, 6-linked	High
EPI_ISL_30207	A/Taiwan/567/2002	H1N1	2002	Human	a-2, 6-linked	High
EPI_ISL_30215	A/Taiwan/5072/1999	H1N1	1999	Human	a-2, 6-linked	High
EPI_ISL_1928	A/Taiwan/3355/1997	H1N1	1997	Human	a-2, 6-linked	High
EPI_ISL_93576	A/Taiwan/10393/2005	H1N1	2005	Human	a-2, 6-linked	High
EPI_ISL_93579	A/Taiwan/0586/2006	H1N1	2006	Human	a-2, 6-linked	High
EPI_ISL_85201	A/Switzerland/5165/2010	H1N1	2010	Human	a-2, 6-linked	High
EPI_ISL_99220	A/Sullana/WRAIR1707P/2009	H1N1	2009	Human	a-2, 6-linked	High
EPI_ISL_25031	A/St._Petersburg/8/2006	H1N1	2006	Human	a-2, 6-linked	High
EPI_ISL_99231	A/South_Korea/WRAIR1238P/2009	H1N1	2009	Human	a-2, 6-linked	High
EPI_ISL_63397	A/South_Korea/AF10/2008	H1N1	2008	Human	a-2, 6-linked	High
EPI_ISL_127615	A/South_Dakota/06/2007	H1N1	2007	Human	a-2, 6-linked	High
EPI_ISL_77965	A/South_Carolina/WRAIR1112P/2009	H1N1	2009	Human	a-2, 6-linked	High
EPI_ISL_5120	A/South_Canterbury/50/2000	H1N1	2000	Human	a-2, 6-linked	High
EPI_ISL_5260	A/South_Canterbury/159/2001	H1N1	2001	Human	a-2, 6-linked	High
EPI_ISL_6369	A/South_Australia/56/2005	H1N1	2005	Human	a-2, 6-linked	High
EPI_ISL_6509	A/South_Australia/30/2000	H1N1	2000	Human	a-2, 6-linked	High
EPI_ISL_145699	A/Singapore/49O/2007	H1N1	2007	Human	a-2, 6-linked	High
EPI_ISL_123186	A/Singapore/14/2001	H1N1	2001	Human	a-2, 6-linked	High
EPI_ISL_30411	A/Sichuan/1/2009	H1N1	2009	Human	a-2, 6-linked	High
EPI_ISL_31022	A/Shiga/1/2009	H1N1	2009	Human	a-2, 6-linked	High
EPI_ISL_123175	A/Shanghai/8/1996	H1N1	1996	Human	a-2, 6-linked	High
EPI_ISL_30898	A/Shanghai/71T/2009	H1N1	2009	Human	a-2, 6-linked	High
EPI_ISL_123177	A/Shanghai/2/1997	H1N1	1997	Human	a-2, 6-linked	High
EPI_ISL_30436	A/Shandong/1/2009	H1N1	2009	Human	a-2, 6-linked	High
EPI_ISL_71058	A/Saskatchewan/5351/2009	H1N1	2009	Human	a-2, 6-linked	High
EPI_ISL_31861	A/Sapporo/1/2009	H1N1	2009	Human	a-2, 6-linked	High
EPI_ISL_32633	A/Santo_Domingo/568T/2009	H1N1	2009	Human	a-2, 6-linked	High
EPI_ISL_99222	A/Santa_Cruz/WRAIR1706P/2008	H1N1	2008	Human	a-2, 6-linked	High
EPI_ISL_33938	A/San_Antonio/PR921/2009	H1N1	2009	Human	a-2, 6-linked	High
EPI_ISL_31021	A/Sakai/2/2009	H1N1	2009	Human	a-2, 6-linked	High
EPI_ISL_123188	A/Russia/2187/2002	H1N1	2002	Human	a-2, 6-linked	High
EPI_ISL_99218	A/Pucallpa/WRAIR1709P/2009	H1N1	2009	Human	a-2, 6-linked	High
EPI_ISL_99219	A/Piura/WRAIR1708P/2009	H1N1	2009	Human	a-2, 6-linked	High
EPI_ISL_99227	A/Piura/WRAIR1699P/2008	H1N1	2008	Human	a-2, 6-linked	High
EPI_ISL_99209	A/Philippines/WRAIR1736P/2006	H1N1	2006	Human	a-2, 6-linked	High
EPI_ISL_78565	A/Peru/WRAIR1299P/2007	H1N1	2007	Human	a-2, 6-linked	High
EPI_ISL_5655	A/Otago/5/2005	H1N1	2005	Human	a-2, 6-linked	High
EPI_ISL_123179	A/Ostrava/801/1998	H1N1	1998	Human	a-2, 6-linked	High
EPI_ISL_30531	A/Osaka-C/2/2009	H1N1	2009	Human	a-2, 6-linked	High
EPI_ISL_32174	A/Osaka/180/2009	H1N1	2009	Human	a-2, 6-linked	High
EPI_ISL_7982	A/Oregon/UR06-0185/2007	H1N1	2007	Human	a-2, 6-linked	High
EPI_ISL_99240	A/Oklahoma/WRAIR1110P/2009	H1N1	2009	Human	a-2, 6-linked	High
EPI_ISL_7983	A/Oklahoma/UR06-0241/2007	H1N1	2007	Human	a-2, 6-linked	High
EPI_ISL_7921	A/Ohio/UR06-0394/2007	H1N1	2007	Human	a-2, 6-linked	High
EPI_ISL_179403	A/Ohio/09/2015	H1N1	2015	Human	a-2, 6-linked	High
EPI_ISL_7845	A/North_Carolina/UR06-0099/2007	H1N1	2007	Human	a-2, 6-linked	High
EPI_ISL_7881	A/North_Carolina/UR06-0011/2006	H1N1	2006	Human	a-2, 6-linked	High
EPI_ISL_70175	A/Niigata/08F031/2009	H1N1	2009	Human	a-2, 6-linked	High
EPI_ISL_70172	A/Niigata/07F102/2008	H1N1	2008	Human	a-2, 6-linked	High
EPI_ISL_156327	A/New_Zealand/1212d/2009	H1N1	2009	Human	a-2, 6-linked	High
EPI_ISL_167649	A/New_York/WC-LVD-14-024/2014	H1N1	2014	Human	a-2, 6-linked	High
EPI_ISL_7829	A/New_York/UR06-0134/2007	H1N1	2007	Human	a-2, 6-linked	High
EPI_ISL_5433	A/New_York/626/1996	H1N1	1996	Human	a-2, 6-linked	High
EPI_ISL_9028	A/New_York/494/2002	H1N1	2002	Human	a-2, 6-linked	High
EPI_ISL_33230	A/New_York/3499/2009	H1N1	2009	Human	a-2, 6-linked	High
EPI_ISL_8272	A/New_York/348/2003	H1N1	2003	Human	a-2, 6-linked	High
EPI_ISL_8181	A/New_York/205/2001	H1N1	2001	Human	a-2, 6-linked	High
EPI_ISL_5048	A/New_York/146/2000	H1N1	2000	Human	a-2, 6-linked	High
EPI_ISL_95933	A/New_York/08-1253/2008	H1N1	2008	Human	a-2, 6-linked	High
EPI_ISL_6245	A/New_South_Wales/26/2000	H1N1	2000	Human	a-2, 6-linked	High
EPI_ISL_6364	A/New_South_Wales/18/1999	H1N1	1999	Human	a-2, 6-linked	High
EPI_ISL_77962	A/New_Jersey/WRAIR1120P/2009	H1N1	2009	Human	a-2, 6-linked	High
EPI_ISL_62923	A/New_Jersey/AF09/2008	H1N1	2008	Human	a-2, 6-linked	High
EPI_ISL_71839	A/New_Jersey/15/2007	H1N1	2007	Human	a-2, 6-linked	High
EPI_ISL_22626	A/New_Caledonia/20/1999	H1N1	1999	Human	a-2, 6-linked	High
EPI_ISL_99230	A/Nevada/WRAIR1257P/2009	H1N1	2009	Human	a-2, 6-linked	High
EPI_ISL_123190	A/Neimenggu/52/2002	H1N1	2002	Human	a-2, 6-linked	High
EPI_ISL_77960	A/Nebraska/WRAIR1247P/2009	H1N1	2009	Human	a-2, 6-linked	High
EPI_ISL_30176	A/Narita/1/2009	H1N1	2009	Human	a-2, 6-linked	High
EPI_ISL_33840	A/Nanjing/2/2009	H1N1	2009	Human	a-2, 6-linked	High
EPI_ISL_5689	A/Nanchang/19/1996	H1N1	1996	Human	a-2, 6-linked	High
EPI_ISL_123154	A/Nanchang/16A/1999	H1N1	1999	Human	a-2, 6-linked	High
EPI_ISL_70171	A/Nagasaki/08N006/2009	H1N1	2009	Human	a-2, 6-linked	High
EPI_ISL_70167	A/Nagasaki/07N005/2008	H1N1	2008	Human	a-2, 6-linked	High
EPI_ISL_31497	A/Moscow/IIV03/2009	H1N1	2009	Human	a-2, 6-linked	High
EPI_ISL_123178	A/Moscow/13/1998	H1N1	1998	Human	a-2, 6-linked	High
EPI_ISL_129179	A/Missouri/12/2012	H1N1	2012	Human	a-2, 6-linked	High
EPI_ISL_7598	A/Mississippi/UR06-0130/2007	H1N1	2007	Human	a-2, 6-linked	High
EPI_ISL_7972	A/Mississippi/UR06-0014/2006	H1N1	2006	Human	a-2, 6-linked	High
EPI_ISL_202952	A/Minnesota/46/2015	H1N1	2015	Human	a-2, 6-linked	High
EPI_ISL_7557	A/Michigan/UR06-0015/2006	H1N1	2006	Human	a-2, 6-linked	High
EPI_ISL_96142	A/Mexico/UASLP-005/2008	H1N1	2008	Human	a-2, 6-linked	High
EPI_ISL_30533	A/Mexico/47N/2009	H1N1	2009	Human	a-2, 6-linked	High
EPI_ISL_132400	A/Mexico_City/INER2/2009	H1N1	2009	Human	a-2, 6-linked	High
EPI_ISL_67226	A/Memphis/6/2003	H1N1	2003	Human	a-2, 6-linked	High
EPI_ISL_7047	A/Memphis/15/2000	H1N1	2000	Human	a-2, 6-linked	High
EPI_ISL_6879	A/Memphis/14/1996	H1N1	1996	Human	a-2, 6-linked	High
EPI_ISL_6880	A/Memphis/1/2001	H1N1	2001	Human	a-2, 6-linked	High
EPI_ISL_99229	A/Medellin/WRAIR1297P/2008	H1N1	2008	Human	a-2, 6-linked	High
EPI_ISL_99217	A/Maracay/WRAIR1729P/2008	H1N1	2008	Human	a-2, 6-linked	High
EPI_ISL_62912	A/Managua/5007.01/2008	H1N1	2008	Human	a-2, 6-linked	High
EPI_ISL_120432	A/Malaysia/35164/2006	H1N1	2006	Human	a-2, 6-linked	High
EPI_ISL_120430	A/Malaysia/33166/2005	H1N1	2005	Human	a-2, 6-linked	High
EPI_ISL_120426	A/Malaysia/30025/2004	H1N1	2004	Human	a-2, 6-linked	High
EPI_ISL_120423	A/Malaysia/25531/2003	H1N1	2003	Human	a-2, 6-linked	High
EPI_ISL_120444	A/Malaysia/2143035/2009	H1N1	2009	Human	a-2, 6-linked	High
EPI_ISL_120443	A/Malaysia/2132379/2008	H1N1	2008	Human	a-2, 6-linked	High
EPI_ISL_120436	A/Malaysia/1715991/2007	H1N1	2007	Human	a-2, 6-linked	High
EPI_ISL_120422	A/Malaysia/15042/1998	H1N1	1998	Human	a-2, 6-linked	High
EPI_ISL_120418	A/Malaysia/14458/1997	H1N1	1997	Human	a-2, 6-linked	High
EPI_ISL_31545	A/Luxembourg/43/2009	H1N1	2009	Human	a-2, 6-linked	High
EPI_ISL_77959	A/Louisiana/WRAIR1170P/2009	H1N1	2009	Human	a-2, 6-linked	High
EPI_ISL_70166	A/Kyoto/08K056/2009	H1N1	2009	Human	a-2, 6-linked	High
EPI_ISL_70164	A/Kyoto/07K316/2008	H1N1	2008	Human	a-2, 6-linked	High
EPI_ISL_99236	A/Kuwait/WRAIR1119P/2009	H1N1	2009	Human	a-2, 6-linked	High
EPI_ISL_30050	A/Korea/01/2009	H1N1	2009	Human	a-2, 6-linked	High
EPI_ISL_30527	A/Kobe/1/2009	H1N1	2009	Human	a-2, 6-linked	High
EPI_ISL_116008	A/KhanhHoa/KH57/2008	H1N1	2008	Human	a-2, 6-linked	High
EPI_ISL_28895	A/Kentucky/UR07-0061/2008	H1N1	2008	Human	a-2, 6-linked	High
EPI_ISL_7574	A/Kentucky/UR06-0363/2007	H1N1	2007	Human	a-2, 6-linked	High
EPI_ISL_8012	A/Kentucky/UR06-0007/2006	H1N1	2006	Human	a-2, 6-linked	High
EPI_ISL_7649	A/Kansas/UR06-0140/2007	H1N1	2007	Human	a-2, 6-linked	High
EPI_ISL_31859	A/Kagoshima/1/2009	H1N1	2009	Human	a-2, 6-linked	High
EPI_ISL_123176	A/Johannesburg/159/1997	H1N1	1997	Human	a-2, 6-linked	High
EPI_ISL_85649	A/Jiangsu/1/2011	H1N1	2011	Human	a-2, 6-linked	High
EPI_ISL_31018	A/Jiangsu/1/2009	H1N1	2009	Human	a-2, 6-linked	High
EPI_ISL_99241	A/Japan/WRAIR1054P/2009	H1N1	2009	Human	a-2, 6-linked	High
EPI_ISL_31858	A/Iwate/2/2009	H1N1	2009	Human	a-2, 6-linked	High
EPI_ISL_31668	A/Italy/85/2009	H1N1	2009	Human	a-2, 6-linked	High
EPI_ISL_99228	A/Iraq/WRAIR1683P/2009	H1N1	2009	Human	a-2, 6-linked	High
EPI_ISL_149433	A/Iowa/02/2009	H1N1	2009	Human	a-2, 6-linked	High
EPI_ISL_99234	A/Illinois/WRAIR1233P/2009	H1N1	2009	Human	a-2, 6-linked	High
EPI_ISL_7570	A/Illinois/UR06-0377/2007	H1N1	2007	Human	a-2, 6-linked	High
EPI_ISL_30525	A/Hyogo/1/2009	H1N1	2009	Human	a-2, 6-linked	High
EPI_ISL_70162	A/Hyogo/07K030/2007	H1N1	2007	Human	a-2, 6-linked	High
EPI_ISL_33880	A/Hunan/SWL3/2009	H1N1	2009	Human	a-2, 6-linked	High
EPI_ISL_106752	A/Hue/H259/2008	H1N1	2008	Human	a-2, 6-linked	High
EPI_ISL_123193	A/Hong_Kong/2637/2004	H1N1	2004	Human	a-2, 6-linked	High
EPI_ISL_70160	A/Hokkaido/07H007/2007	H1N1	2007	Human	a-2, 6-linked	High
EPI_ISL_116064	A/HoChiMinh/HCM639/2006	H1N1	2006	Human	a-2, 6-linked	High
EPI_ISL_167572	A/Helsinki/743M/2014	H1N1	2014	Human	a-2, 6-linked	High
EPI_ISL_138290	A/Hebei-Yuhua/SWL1250/2012	H1N1	2012	Human	a-2, 6-linked	High
EPI_ISL_116011	A/HaNoi/TX200/2008	H1N1	2008	Human	a-2, 6-linked	High
EPI_ISL_106640	A/HaNoi/Q555/2006	H1N1	2006	Human	a-2, 6-linked	High
EPI_ISL_106617	A/HaNoi/ISBM31/2005	H1N1	2005	Human	a-2, 6-linked	High
EPI_ISL_117099	A/HaNoi/BM857/2003	H1N1	2003	Human	a-2, 6-linked	High
EPI_ISL_106472	A/HaNoi/2480/2001	H1N1	2001	Human	a-2, 6-linked	High
EPI_ISL_70159	A/Gunma/08G006/2009	H1N1	2009	Human	a-2, 6-linked	High
EPI_ISL_70158	A/Gunma/07G006/2008	H1N1	2008	Human	a-2, 6-linked	High
EPI_ISL_61145	A/Guangdong/03/2009	H1N1	2009	Human	a-2, 6-linked	High
EPI_ISL_31535	A/Fukuoka-C/3/2009	H1N1	2009	Human	a-2, 6-linked	High
EPI_ISL_123183	A/Fujian/156/2000	H1N1	2000	Human	a-2, 6-linked	High
EPI_ISL_28893	A/Florida/UR07-0022/2008	H1N1	2008	Human	a-2, 6-linked	High
EPI_ISL_7902	A/Florida/UR06-0208/2007	H1N1	2007	Human	a-2, 6-linked	High
EPI_ISL_16372	A/England/557/2007	H1N1	2007	Human	a-2, 6-linked	High
EPI_ISL_25712	A/England/493/2006	H1N1	2006	Human	a-2, 6-linked	High
EPI_ISL_25711	A/England/26/2008	H1N1	2008	Human	a-2, 6-linked	High
EPI_ISL_124309	A/England/192/2000	H1N1	2000	Human	a-2, 6-linked	High
EPI_ISL_5408	A/Dunedin/2/2000	H1N1	2000	Human	a-2, 6-linked	High
EPI_ISL_62840	A/District_of_Columbia/WRAMC-1154048/2008	H1N1	2008	Human	a-2, 6-linked	High
EPI_ISL_106692	A/DaNang/DN345/2008	H1N1	2008	Human	a-2, 6-linked	High
EPI_ISL_99210	A/Cusco/WRAIR1730P/2008	H1N1	2008	Human	a-2, 6-linked	High
EPI_ISL_7571	A/Colorado/UR06-0255/2007	H1N1	2007	Human	a-2, 6-linked	High
EPI_ISL_123187	A/Christchurch/4/2001	H1N1	2001	Human	a-2, 6-linked	High
EPI_ISL_123191	A/Christchurch/1/2003	H1N1	2003	Human	a-2, 6-linked	High
EPI_ISL_123185	A/Chile/8885/2001	H1N1	2001	Human	a-2, 6-linked	High
EPI_ISL_123184	A/Chile/4795/2000	H1N1	2000	Human	a-2, 6-linked	High
EPI_ISL_5269	A/Canterbury/65/2001	H1N1	2001	Human	a-2, 6-linked	High
EPI_ISL_5187	A/Canterbury/23/2000	H1N1	2000	Human	a-2, 6-linked	High
EPI_ISL_9127	A/Canterbury/106/2004	H1N1	2004	Human	a-2, 6-linked	High
EPI_ISL_33952	A/Canada-SK/RV2486/2009	H1N1	2009	Human	a-2, 6-linked	High
EPI_ISL_32642	A/Canada-QC/RV1595/2009	H1N1	2009	Human	a-2, 6-linked	High
EPI_ISL_33957	A/Canada-PQ/RV1586/2009	H1N1	2009	Human	a-2, 6-linked	High
EPI_ISL_33958	A/Canada-ON/RV1589/2009	H1N1	2009	Human	a-2, 6-linked	High
EPI_ISL_33955	A/Canada-NS/RV1554/2009	H1N1	2009	Human	a-2, 6-linked	High
EPI_ISL_32654	A/Canada-MB/RV2020/2009	H1N1	2009	Human	a-2, 6-linked	High
EPI_ISL_33959	A/Canada-AB/RV1644/2009	H1N1	2009	Human	a-2, 6-linked	High
EPI_ISL_123192	A/Canada/591/2004	H1N1	2004	Human	a-2, 6-linked	High
EPI_ISL_80390	A/California/VRDL229/2009	H1N1	2009	Human	a-2, 6-linked	High
EPI_ISL_7777	A/California/UR06-0374/2007	H1N1	2007	Human	a-2, 6-linked	High
EPI_ISL_154482	A/Brisbane/59/2007	H1N1	2007	Human	a-2, 6-linked	High
EPI_ISL_123182	A/Brazil/74200/2000	H1N1	2000	Human	a-2, 6-linked	High
EPI_ISL_32631	A/Brawley/40082/2009	H1N1	2009	Human	a-2, 6-linked	High
EPI_ISL_87208	A/Boston/37/2009	H1N1	2009	Human	a-2, 6-linked	High
EPI_ISL_63357	A/Boston/12/2008	H1N1	2008	Human	a-2, 6-linked	High
EPI_ISL_33946	A/Bogota/0466N/2009	H1N1	2009	Human	a-2, 6-linked	High
EPI_ISL_33949	A/Bethesda/SP506/2009	H1N1	2009	Human	a-2, 6-linked	High
EPI_ISL_30623	A/Beijing/3/2009	H1N1	2009	Human	a-2, 6-linked	High
EPI_ISL_123181	A/Bangkok/163/2000	H1N1	2000	Human	a-2, 6-linked	High
EPI_ISL_7154	A/Auckland/619/2005	H1N1	2005	Human	a-2, 6-linked	High
EPI_ISL_7148	A/Auckland/605/2001	H1N1	2001	Human	a-2, 6-linked	High
EPI_ISL_7145	A/Auckland/590/2000	H1N1	2000	Human	a-2, 6-linked	High
EPI_ISL_77941	A/Arkansas/WRAIR1249P/2009	H1N1	2009	Human	a-2, 6-linked	High
EPI_ISL_30523	A/Amagasaki/1/2009	H1N1	2009	Human	a-2, 6-linked	High
EPI_ISL_77937	A/Alaska/WRAIR1114P/2009	H1N1	2009	Human	a-2, 6-linked	High
EPI_ISL_99233	A/Alabama/WRAIR1235P/2009	H1N1	2009	Human	a-2, 6-linked	High
EPI_ISL_7577	A/Alabama/UR06-0455/2007	H1N1	2007	Human	a-2, 6-linked	High
EPI_ISL_8703	A/New_York/417/2002	H1N2	2002	Human	a-2, 6-linked	High
EPI_ISL_8230	A/New_York/300/2003	H1N2	2003	Human	a-2, 6-linked	High
EPI_ISL_129684	A/Minnesota/14/2012	H1N2	2012	Human	a-2, 6-linked	High
EPI_ISL_126261	A/Michigan/09/2007	H1N2	2007	Human	a-2, 6-linked	High
EPI_ISL_20810	A/Yucatan/844/2003	H3N2	2003	Human	a-2, 6-linked	High
EPI_ISL_171856	A/YOKOHAMA/184/2014	H3N2	2014	Human	a-2, 6-linked	High
EPI_ISL_205180	A/Yekaterinburg/239/2015	H3N2	2015	Human	a-2, 6-linked	High
EPI_ISL_188627	A/YAMAGATA/64/2015	H3N2	2015	Human	a-2, 6-linked	High
EPI_ISL_171400	A/Xinjiang-Tianshan/11190/2014	H3N2	2014	Human	a-2, 6-linked	High
EPI_ISL_170020	A/Wyoming/17/2014	H3N2	2014	Human	a-2, 6-linked	High
EPI_ISL_194147	A/Wyoming/14/2015	H3N2	2015	Human	a-2, 6-linked	High
EPI_ISL_139914	A/Wyoming/03/2003	H3N2	2003	Human	a-2, 6-linked	High
EPI_ISL_173255	A/Wisconsin/72/2014	H3N2	2014	Human	a-2, 6-linked	High
EPI_ISL_154549	A/Wisconsin/67/2005	H3N2	2005	Human	a-2, 6-linked	High
EPI_ISL_129709	A/Wisconsin/35/2012	H3N2	2012	Human	a-2, 6-linked	High
EPI_ISL_93486	A/Wisconsin/22/2011	H3N2	2011	Human	a-2, 6-linked	High
EPI_ISL_176723	A/Wisconsin/13/2015	H3N2	2015	Human	a-2, 6-linked	High
EPI_ISL_127613	A/Wisconsin/03/2007	H3N2	2007	Human	a-2, 6-linked	High
EPI_ISL_9103	A/Whanganui/128/2004	H3N2	2004	Human	a-2, 6-linked	High
EPI_ISL_6630	A/Western_Australia/67/2005	H3N2	2005	Human	a-2, 6-linked	High
EPI_ISL_6198	A/Western_Australia/51/2004	H3N2	2004	Human	a-2, 6-linked	High
EPI_ISL_6194	A/Western_Australia/46/2003	H3N2	2003	Human	a-2, 6-linked	High
EPI_ISL_7113	A/Western_Australia/4/2000	H3N2	2000	Human	a-2, 6-linked	High
EPI_ISL_6852	A/Western_Australia/34/2002	H3N2	2002	Human	a-2, 6-linked	High
EPI_ISL_6176	A/Western_Australia/17/2001	H3N2	2001	Human	a-2, 6-linked	High
EPI_ISL_128310	A/West_Virginia/09/2012	H3N2	2012	Human	a-2, 6-linked	High
EPI_ISL_172571	A/West_Virginia/06/2014	H3N2	2014	Human	a-2, 6-linked	High
EPI_ISL_172754	A/West_Virginia/01/2015	H3N2	2015	Human	a-2, 6-linked	High
EPI_ISL_5415	A/Wellington/66/2002	H3N2	2002	Human	a-2, 6-linked	High
EPI_ISL_5467	A/Wellington/34/2003	H3N2	2003	Human	a-2, 6-linked	High
EPI_ISL_5696	A/Wellington/30/2000	H3N2	2000	Human	a-2, 6-linked	High
EPI_ISL_5714	A/Wellington/3/2005	H3N2	2005	Human	a-2, 6-linked	High
EPI_ISL_5640	A/Wellington/23/2004	H3N2	2004	Human	a-2, 6-linked	High
EPI_ISL_5412	A/Wellington/22/2001	H3N2	2001	Human	a-2, 6-linked	High
EPI_ISL_77976	A/Washington/WRAIR1057P/2009	H3N2	2009	Human	a-2, 6-linked	High
EPI_ISL_7834	A/Washington/UR06-0252/2007	H3N2	2007	Human	a-2, 6-linked	High
EPI_ISL_202429	A/Washington/55/2015	H3N2	2015	Human	a-2, 6-linked	High
EPI_ISL_173257	A/Washington/53/2014	H3N2	2014	Human	a-2, 6-linked	High
EPI_ISL_111405	A/Washington/16/2012	H3N2	2012	Human	a-2, 6-linked	High
EPI_ISL_139917	A/Washington/07/2013	H3N2	2013	Human	a-2, 6-linked	High
EPI_ISL_177421	A/WAKAYAMA-C/104/2014	H3N2	2014	Human	a-2, 6-linked	High
EPI_ISL_175295	A/WAKAYAMA/167/2014	H3N2	2014	Human	a-2, 6-linked	High
EPI_ISL_5717	A/Waikato/7/2005	H3N2	2005	Human	a-2, 6-linked	High
EPI_ISL_5537	A/Waikato/7/2000	H3N2	2000	Human	a-2, 6-linked	High
EPI_ISL_5416	A/Waikato/21/2002	H3N2	2002	Human	a-2, 6-linked	High
EPI_ISL_5507	A/Waikato/129/2003	H3N2	2003	Human	a-2, 6-linked	High
EPI_ISL_5498	A/Waikato/105/2001	H3N2	2001	Human	a-2, 6-linked	High
EPI_ISL_6240	A/Waikato/1/2004	H3N2	2004	Human	a-2, 6-linked	High
EPI_ISL_197553	A/Vladimir/137/2015	H3N2	2015	Human	a-2, 6-linked	High
EPI_ISL_15355	A/Virginia/UR06-0605/2007	H3N2	2007	Human	a-2, 6-linked	High
EPI_ISL_177535	A/Virginia/42/2014	H3N2	2014	Human	a-2, 6-linked	High
EPI_ISL_176543	A/Virginia/02/2015	H3N2	2015	Human	a-2, 6-linked	High
EPI_ISL_172795	A/Vietnam/594/2014	H3N2	2014	Human	a-2, 6-linked	High
EPI_ISL_173301	A/Vietnam/13V_H3-4/2013	H3N2	2013	Human	a-2, 6-linked	High
EPI_ISL_173299	A/Vietnam/13V_H3-2/2012	H3N2	2012	Human	a-2, 6-linked	High
EPI_ISL_118588	A/VICTORIA/893/2011	H3N2	2011	Human	a-2, 6-linked	High
EPI_ISL_122600	A/VICTORIA/802/2012	H3N2	2012	Human	a-2, 6-linked	High
EPI_ISL_200720	A/Victoria/511/2015	H3N2	2015	Human	a-2, 6-linked	High
EPI_ISL_168962	A/VICTORIA/5060/2014	H3N2	2014	Human	a-2, 6-linked	High
EPI_ISL_145684	A/Victoria/505/2013	H3N2	2013	Human	a-2, 6-linked	High
EPI_ISL_176668	A/Victoria/5006/2014	H3N2	2014	Human	a-2, 6-linked	High
EPI_ISL_104004	A/Victoria/361/2011	H3N2	2011	Human	a-2, 6-linked	High
EPI_ISL_66559	A/Victoria/208/2009	H3N2	2009	Human	a-2, 6-linked	High
EPI_ISL_7592	A/Vermont/UR06-0484/2007	H3N2	2007	Human	a-2, 6-linked	High
EPI_ISL_170692	A/Vermont/12/2014	H3N2	2014	Human	a-2, 6-linked	High
EPI_ISL_178996	A/Vermont/05/2015	H3N2	2015	Human	a-2, 6-linked	High
EPI_ISL_172735	A/Venezuela/07/2014	H3N2	2014	Human	a-2, 6-linked	High
EPI_ISL_194979	A/Valparaiso/42142/2015	H3N2	2015	Human	a-2, 6-linked	High
EPI_ISL_169112	A/Utah/17/2014	H3N2	2014	Human	a-2, 6-linked	High
EPI_ISL_100450	A/Utah/12/2011	H3N2	2011	Human	a-2, 6-linked	High
EPI_ISL_176705	A/Utah/10/2015	H3N2	2015	Human	a-2, 6-linked	High
EPI_ISL_145498	A/Utah/07/2013	H3N2	2013	Human	a-2, 6-linked	High
EPI_ISL_199517	A/Uruguay/122/2015	H3N2	2015	Human	a-2, 6-linked	High
EPI_ISL_205790	A/Uppsala/7/2015	H3N2	2015	Human	a-2, 6-linked	High
EPI_ISL_149719	A/Umea/4/2009/	H3N2	2009	Human	a-2, 6-linked	High
EPI_ISL_127600	A/Ulan_Ude/01/2000	H3N2	2000	Human	a-2, 6-linked	High
EPI_ISL_145506	A/Ukraine/387/2013	H3N2	2013	Human	a-2, 6-linked	High
EPI_ISL_192172	A/Ukraine/151/2015	H3N2	2015	Human	a-2, 6-linked	High
EPI_ISL_177536	A/Uganda/583/2014	H3N2	2014	Human	a-2, 6-linked	High
EPI_ISL_10117	A/TW/36/2004	H3N2	2004	Human	a-2, 6-linked	High
EPI_ISL_10114	A/TW/3565/2002	H3N2	2002	Human	a-2, 6-linked	High
EPI_ISL_10116	A/TW/3286/2003	H3N2	2003	Human	a-2, 6-linked	High
EPI_ISL_170432	A/TOYAMA/124/2014	H3N2	2014	Human	a-2, 6-linked	High
EPI_ISL_94907	A/TOWNSVILLE/117/2010	H3N2	2010	Human	a-2, 6-linked	High
EPI_ISL_121691	A/TOWNSVILLE/1/2012	H3N2	2012	Human	a-2, 6-linked	High
EPI_ISL_175222	A/Tomsk/254/2014	H3N2	2014	Human	a-2, 6-linked	High
EPI_ISL_69392	A/Tokyo/Ut-Sk-1/2007	H3N2	2007	Human	a-2, 6-linked	High
EPI_ISL_175313	A/TOKYO/41945/2015	H3N2	2015	Human	a-2, 6-linked	High
EPI_ISL_175296	A/TOKYO/34558/2014	H3N2	2014	Human	a-2, 6-linked	High
EPI_ISL_83682	A/Tianjin-Nankai/1912/2010	H3N2	2010	Human	a-2, 6-linked	High
EPI_ISL_83684	A/Tianjin-Hexi/1266/2010	H3N2	2010	Human	a-2, 6-linked	High
EPI_ISL_94615	A/Tianjin-Hedong/195/2011	H3N2	2011	Human	a-2, 6-linked	High
EPI_ISL_205400	A/Thailand/CU-H3680/2014	H3N2	2014	Human	a-2, 6-linked	High
EPI_ISL_205353	A/Thailand/CU-H3020/2011	H3N2	2011	Human	a-2, 6-linked	High
EPI_ISL_80871	A/Thailand/CU-H1285/2010	H3N2	2010	Human	a-2, 6-linked	High
EPI_ISL_205382	A/Thailand/CU-C4364/2013	H3N2	2013	Human	a-2, 6-linked	High
EPI_ISL_205359	A/Thailand/CU-B7235/2012	H3N2	2012	Human	a-2, 6-linked	High
EPI_ISL_66169	A/Thailand/CU-B590/2009	H3N2	2009	Human	a-2, 6-linked	High
EPI_ISL_93654	A/Texas/WRAIR1558P/2009	H3N2	2009	Human	a-2, 6-linked	High
EPI_ISL_7622	A/Texas/UR06-0480/2007	H3N2	2007	Human	a-2, 6-linked	High
EPI_ISL_90490	A/Texas/NHRC0002/2006	H3N2	2006	Human	a-2, 6-linked	High
EPI_ISL_90551	A/Texas/NHRC0001/2011	H3N2	2011	Human	a-2, 6-linked	High
EPI_ISL_90497	A/Texas/NHRC0001/2005	H3N2	2005	Human	a-2, 6-linked	High
EPI_ISL_90494	A/Texas/NHRC0001/2002	H3N2	2002	Human	a-2, 6-linked	High
EPI_ISL_136499	A/Texas/JMM_46/2012	H3N2	2012	Human	a-2, 6-linked	High
EPI_ISL_188895	A/Texas/95/2014	H3N2	2014	Human	a-2, 6-linked	High
EPI_ISL_202424	A/Texas/71/2015	H3N2	2015	Human	a-2, 6-linked	High
EPI_ISL_87885	A/Texas/24/2010	H3N2	2010	Human	a-2, 6-linked	High
EPI_ISL_191964	A/Ternopil/407/2015	H3N2	2015	Human	a-2, 6-linked	High
EPI_ISL_158622	A/Tennessee/F2011/2011	H3N2	2011	Human	a-2, 6-linked	High
EPI_ISL_177531	A/Tennessee/25/2014	H3N2	2014	Human	a-2, 6-linked	High
EPI_ISL_176722	A/Tennessee/11/2015	H3N2	2015	Human	a-2, 6-linked	High
EPI_ISL_118317	A/TayNguyen/TN341/2007	H3N2	2007	Human	a-2, 6-linked	High
EPI_ISL_118005	A/TayNguyen/TN332/2005	H3N2	2005	Human	a-2, 6-linked	High
EPI_ISL_117113	A/TayNguyen/TN186/2003	H3N2	2003	Human	a-2, 6-linked	High
EPI_ISL_118419	A/TayNguyen/HCM52/2006	H3N2	2006	Human	a-2, 6-linked	High
EPI_ISL_128641	A/TASMANIA/26/2012	H3N2	2012	Human	a-2, 6-linked	High
EPI_ISL_172774	A/Tanzania/596/2014	H3N2	2014	Human	a-2, 6-linked	High
EPI_ISL_167395	A/Tak/1845/2014	H3N2	2014	Human	a-2, 6-linked	High
EPI_ISL_30208	A/Taiwan/9/2004	H3N2	2004	Human	a-2, 6-linked	High
EPI_ISL_86080	A/Taiwan/851/2010	H3N2	2010	Human	a-2, 6-linked	High
EPI_ISL_30204	A/Taiwan/70307/2007	H3N2	2007	Human	a-2, 6-linked	High
EPI_ISL_30210	A/Taiwan/70120/2008	H3N2	2008	Human	a-2, 6-linked	High
EPI_ISL_9220	A/Tairawhiti/223/2004	H3N2	2004	Human	a-2, 6-linked	High
EPI_ISL_90466	A/Sydney/DD2-02/2010	H3N2	2010	Human	a-2, 6-linked	High
EPI_ISL_161897	A/SYDNEY/83/2013	H3N2	2013	Human	a-2, 6-linked	High
EPI_ISL_166310	A/Switzerland/9715293/2013	H3N2	2013	Human	a-2, 6-linked	High
EPI_ISL_174008	A/Sweden/8/2015	H3N2	2015	Human	a-2, 6-linked	High
EPI_ISL_169261	A/Sweden/75/2014	H3N2	2014	Human	a-2, 6-linked	High
EPI_ISL_153076	A/Suzhou/1275/2013	H3N2	2013	Human	a-2, 6-linked	High
EPI_ISL_172931	A/Stockholm/9/2015	H3N2	2015	Human	a-2, 6-linked	High
EPI_ISL_149716	A/Stockholm/43/2011	H3N2	2011	Human	a-2, 6-linked	High
EPI_ISL_155657	A/Stockholm/40/2013	H3N2	2013	Human	a-2, 6-linked	High
EPI_ISL_169839	A/Stockholm/31/2014	H3N2	2014	Human	a-2, 6-linked	High
EPI_ISL_149717	A/Stockholm/14/2012	H3N2	2012	Human	a-2, 6-linked	High
EPI_ISL_200716	A/St._Vincent_And_Grenadines/424/2015	H3N2	2015	Human	a-2, 6-linked	High
EPI_ISL_192167	A/St_Petersburg/22/2015	H3N2	2015	Human	a-2, 6-linked	High
EPI_ISL_79464	A/SRI_LANKA/7/2010	H3N2	2010	Human	a-2, 6-linked	High
EPI_ISL_148747	A/SRI_LANKA/27/2013	H3N2	2013	Human	a-2, 6-linked	High
EPI_ISL_5715	A/Southland/5/2005	H3N2	2005	Human	a-2, 6-linked	High
EPI_ISL_93641	A/South_Korea/WRAIR1171P/2009	H3N2	2009	Human	a-2, 6-linked	High
EPI_ISL_77968	A/South_Dakota/WRAIR1177P/2009	H3N2	2009	Human	a-2, 6-linked	High
EPI_ISL_191683	A/South_Dakota/35/2015	H3N2	2015	Human	a-2, 6-linked	High
EPI_ISL_90475	A/South_Carolina/NHRC0002/2003	H3N2	2003	Human	a-2, 6-linked	High
EPI_ISL_90552	A/South_Carolina/NHRC0001/2011	H3N2	2011	Human	a-2, 6-linked	High
EPI_ISL_90489	A/South_Carolina/NHRC0001/2006	H3N2	2006	Human	a-2, 6-linked	High
EPI_ISL_90480	A/South_Carolina/NHRC0001/2005	H3N2	2005	Human	a-2, 6-linked	High
EPI_ISL_90469	A/South_Carolina/NHRC0001/1999	H3N2	1999	Human	a-2, 6-linked	High
EPI_ISL_202085	A/South_Carolina/09/2015	H3N2	2015	Human	a-2, 6-linked	High
EPI_ISL_189817	A/South_Australia/55/2014	H3N2	2014	Human	a-2, 6-linked	High
EPI_ISL_121703	A/SOUTH_AUSTRALIA/313/2011	H3N2	2011	Human	a-2, 6-linked	High
EPI_ISL_6366	A/South_Australia/23/2005	H3N2	2005	Human	a-2, 6-linked	High
EPI_ISL_141557	A/SOUTH_AUSTRALIA/2/2013	H3N2	2013	Human	a-2, 6-linked	High
EPI_ISL_6508	A/South_Australia/2/2000	H3N2	2000	Human	a-2, 6-linked	High
EPI_ISL_194167	A/South_Australia/09/2015	H3N2	2015	Human	a-2, 6-linked	High
EPI_ISL_205281	A/South_Africa/6270/2015	H3N2	2015	Human	a-2, 6-linked	High
EPI_ISL_127594	A/South_Africa/1147/1996	H3N2	1996	Human	a-2, 6-linked	High
EPI_ISL_161902	A/SONG_KHLA/3076/2013	H3N2	2013	Human	a-2, 6-linked	High
EPI_ISL_205767	A/Skovde/5/2015	H3N2	2015	Human	a-2, 6-linked	High
EPI_ISL_170841	A/Skovde/1/2014	H3N2	2014	Human	a-2, 6-linked	High
EPI_ISL_90541	A/Singapore/NHRC0004/2003	H3N2	2003	Human	a-2, 6-linked	High
EPI_ISL_195934	A/Singapore/KK943/2014	H3N2	2014	Human	a-2, 6-linked	High
EPI_ISL_143001	A/Singapore/H2011.499a/2011	H3N2	2011	Human	a-2, 6-linked	High
EPI_ISL_143055	A/Singapore/H2010.822/2010	H3N2	2010	Human	a-2, 6-linked	High
EPI_ISL_169440	A/Singapore/CGH021/2013	H3N2	2013	Human	a-2, 6-linked	High
EPI_ISL_142940	A/Singapore/C2009.496/2009	H3N2	2009	Human	a-2, 6-linked	High
EPI_ISL_145694	A/Singapore/68Q/2007	H3N2	2007	Human	a-2, 6-linked	High
EPI_ISL_27599	A/Siena/1/1997	H3N2	1997	Human	a-2, 6-linked	High
EPI_ISL_169188	A/SHIMANE/96/2014	H3N2	2014	Human	a-2, 6-linked	High
EPI_ISL_94610	A/Shanghai-Luwan/188/2011	H3N2	2011	Human	a-2, 6-linked	High
EPI_ISL_83690	A/Shanghai-Luwan/1568/2010	H3N2	2010	Human	a-2, 6-linked	High
EPI_ISL_94644	A/Shanghai-Fengxian/1170/2011	H3N2	2011	Human	a-2, 6-linked	High
EPI_ISL_171345	A/Shaanxi-Changan/1452/2014	H3N2	2014	Human	a-2, 6-linked	High
EPI_ISL_195874	A/Serbia/NS1010/2015	H3N2	2015	Human	a-2, 6-linked	High
EPI_ISL_172780	A/Seoul/2007/2014	H3N2	2014	Human	a-2, 6-linked	High
EPI_ISL_169407	A/SENDAI/72/2014	H3N2	2014	Human	a-2, 6-linked	High
EPI_ISL_107324	A/Scotland/72/2003	H3N2	2003	Human	a-2, 6-linked	High
EPI_ISL_188746	A/Scotland/2/2014	H3N2	2014	Human	a-2, 6-linked	High
EPI_ISL_177414	A/SAPPORO/6/2015	H3N2	2015	Human	a-2, 6-linked	High
EPI_ISL_93665	A/Santo_Domingo/WRAIR3516N/2010	H3N2	2010	Human	a-2, 6-linked	High
EPI_ISL_171369	A/Santiago/70123/2014	H3N2	2014	Human	a-2, 6-linked	High
EPI_ISL_193318	A/Santiago/39170/2015	H3N2	2015	Human	a-2, 6-linked	High
EPI_ISL_93667	A/San_Salvador/WRAIR3537T/2010	H3N2	2010	Human	a-2, 6-linked	High
EPI_ISL_169192	A/SAITAMA/96/2014	H3N2	2014	Human	a-2, 6-linked	High
EPI_ISL_166794	A/Rio_Grande_do_Sul/23/2014	H3N2	2014	Human	a-2, 6-linked	High
EPI_ISL_200705	A/Rio_Grande_Do_Norte/134696-IEC/2015	H3N2	2015	Human	a-2, 6-linked	High
EPI_ISL_169902	A/Rhode_Island/21/2014	H3N2	2014	Human	a-2, 6-linked	High
EPI_ISL_191069	A/Rhode_Island/13/2015	H3N2	2015	Human	a-2, 6-linked	High
EPI_ISL_124531	A/Rhode_Island/01/2012	H3N2	2012	Human	a-2, 6-linked	High
EPI_ISL_127629	A/Rhode_Island/01/2010	H3N2	2010	Human	a-2, 6-linked	High
EPI_ISL_197259	A/Rayong/335/2015	H3N2	2015	Human	a-2, 6-linked	High
EPI_ISL_6765	A/Queensland/56/2005	H3N2	2005	Human	a-2, 6-linked	High
EPI_ISL_6466	A/Queensland/5/2000	H3N2	2000	Human	a-2, 6-linked	High
EPI_ISL_6762	A/Queensland/41/2004	H3N2	2004	Human	a-2, 6-linked	High
EPI_ISL_6761	A/Queensland/35/2003	H3N2	2003	Human	a-2, 6-linked	High
EPI_ISL_6477	A/Queensland/26/2002	H3N2	2002	Human	a-2, 6-linked	High
EPI_ISL_6473	A/Queensland/20/2001	H3N2	2001	Human	a-2, 6-linked	High
EPI_ISL_171374	A/Quebec/RV3213/2014	H3N2	2014	Human	a-2, 6-linked	High
EPI_ISL_195622	A/Quebec/26-310106/2006	H3N2	2006	Human	a-2, 6-linked	High
EPI_ISL_195615	A/Quebec/26-220405/2005	H3N2	2005	Human	a-2, 6-linked	High
EPI_ISL_28846	A/Qatar/AF02/2008	H3N2	2008	Human	a-2, 6-linked	High
EPI_ISL_129535	A/Puerto_Rico/36/2012	H3N2	2012	Human	a-2, 6-linked	High
EPI_ISL_200709	A/Puerto_Rico/05/2015	H3N2	2015	Human	a-2, 6-linked	High
EPI_ISL_197498	A/Prachuapkhirikhan/289/2015	H3N2	2015	Human	a-2, 6-linked	High
EPI_ISL_118653	A/PHILIPPINES/3948/2011	H3N2	2011	Human	a-2, 6-linked	High
EPI_ISL_66606	A/Philippines/2191/2009	H3N2	2009	Human	a-2, 6-linked	High
EPI_ISL_86940	A/PHILIPPINES/16/2009	H3N2	2009	Human	a-2, 6-linked	High
EPI_ISL_78573	A/Peru/WRAIR1508P/2007	H3N2	2007	Human	a-2, 6-linked	High
EPI_ISL_152249	A/Peru/PER055/2011	H3N2	2011	Human	a-2, 6-linked	High
EPI_ISL_152248	A/Peru/PER054/2010	H3N2	2010	Human	a-2, 6-linked	High
EPI_ISL_152245	A/Peru/PER051/2012	H3N2	2012	Human	a-2, 6-linked	High
EPI_ISL_193336	A/Peru/37/2015	H3N2	2015	Human	a-2, 6-linked	High
EPI_ISL_122559	A/PERTH/41/2012	H3N2	2012	Human	a-2, 6-linked	High
EPI_ISL_161304	A/PERTH/258/2013	H3N2	2013	Human	a-2, 6-linked	High
EPI_ISL_106858	A/PERTH/219/2011	H3N2	2011	Human	a-2, 6-linked	High
EPI_ISL_176456	A/Perth/16/2009	H3N2	2009	Human	a-2, 6-linked	High
EPI_ISL_127604	A/Perth/10/2010	H3N2	2010	Human	a-2, 6-linked	High
EPI_ISL_203426	A/Pernambuco/136136-IEC/2015	H3N2	2015	Human	a-2, 6-linked	High
EPI_ISL_25023	A/Pennsylvania/PIT08/2008	H3N2	2008	Human	a-2, 6-linked	High
EPI_ISL_172610	A/Pennsylvania/51/2014	H3N2	2014	Human	a-2, 6-linked	High
EPI_ISL_153536	A/Pennsylvania/12/2013	H3N2	2013	Human	a-2, 6-linked	High
EPI_ISL_188892	A/Pennsylvania/10/2015	H3N2	2015	Human	a-2, 6-linked	High
EPI_ISL_131830	A/Pennsylvania/09/2012	H3N2	2012	Human	a-2, 6-linked	High
EPI_ISL_166797	A/Parana/87/2014	H3N2	2014	Human	a-2, 6-linked	High
EPI_ISL_197276	A/Paraguay/6991/2015	H3N2	2015	Human	a-2, 6-linked	High
EPI_ISL_167948	A/Paraguay/0095/2014	H3N2	2014	Human	a-2, 6-linked	High
EPI_ISL_200706	A/Para/134701-IEC/2015	H3N2	2015	Human	a-2, 6-linked	High
EPI_ISL_195901	A/Panama/316634/2015	H3N2	2015	Human	a-2, 6-linked	High
EPI_ISL_79320	A/Panama/307149/2010	H3N2	2010	Human	a-2, 6-linked	High
EPI_ISL_2674	A/Panama/2007/1999	H3N2	1999	Human	a-2, 6-linked	High
EPI_ISL_164404	A/Palau/6759/2014	H3N2	2014	Human	a-2, 6-linked	High
EPI_ISL_5719	A/Otago/2/2005	H3N2	2005	Human	a-2, 6-linked	High
EPI_ISL_171879	A/OSAKA-C/2020/2014	H3N2	2014	Human	a-2, 6-linked	High
EPI_ISL_7841	A/Oregon/UR06-0450/2007	H3N2	2007	Human	a-2, 6-linked	High
EPI_ISL_170120	A/Oregon/13/2014	H3N2	2014	Human	a-2, 6-linked	High
EPI_ISL_200688	A/Oregon/11/2015	H3N2	2015	Human	a-2, 6-linked	High
EPI_ISL_172768	A/Ontario/RV3609/2014	H3N2	2014	Human	a-2, 6-linked	High
EPI_ISL_202814	A/Ontario/RV2378/2015	H3N2	2015	Human	a-2, 6-linked	High
EPI_ISL_10145	A/Ontario/RV1273/2005	H3N2	2005	Human	a-2, 6-linked	High
EPI_ISL_87961	A/Ontario/RV0064/2011	H3N2	2011	Human	a-2, 6-linked	High
EPI_ISL_200721	A/Omsk/141/2015	H3N2	2015	Human	a-2, 6-linked	High
EPI_ISL_194154	A/Oklahoma/15/2015	H3N2	2015	Human	a-2, 6-linked	High
EPI_ISL_169940	A/Oklahoma/10/2014	H3N2	2014	Human	a-2, 6-linked	High
EPI_ISL_176862	A/Okinawa/14T006/2015	H3N2	2015	Human	a-2, 6-linked	High
EPI_ISL_196619	A/OKAYAMA/2/2015	H3N2	2015	Human	a-2, 6-linked	High
EPI_ISL_29636	A/Ohio/UR07-0073/2008	H3N2	2008	Human	a-2, 6-linked	High
EPI_ISL_7925	A/Ohio/UR06-0410/2007	H3N2	2007	Human	a-2, 6-linked	High
EPI_ISL_200687	A/Ohio/18/2015	H3N2	2015	Human	a-2, 6-linked	High
EPI_ISL_126253	A/Ohio/16/2012	H3N2	2012	Human	a-2, 6-linked	High
EPI_ISL_170029	A/Ohio/08/2014	H3N2	2014	Human	a-2, 6-linked	High
EPI_ISL_197513	A/Novosibirsk/64/2015	H3N2	2015	Human	a-2, 6-linked	High
EPI_ISL_205285	A/Norway/2178/2014	H3N2	2014	Human	a-2, 6-linked	High
EPI_ISL_161319	A/NORTH_WEST_AUCKLAND/6/2013	H3N2	2013	Human	a-2, 6-linked	High
EPI_ISL_169090	A/North_Dakota/09/2014	H3N2	2014	Human	a-2, 6-linked	High
EPI_ISL_179005	A/North_Dakota/06/2015	H3N2	2015	Human	a-2, 6-linked	High
EPI_ISL_170028	A/North_Carolina/31/2014	H3N2	2014	Human	a-2, 6-linked	High
EPI_ISL_176720	A/North_Carolina/10/2015	H3N2	2015	Human	a-2, 6-linked	High
EPI_ISL_90848	A/North_Carolina/05/2011	H3N2	2011	Human	a-2, 6-linked	High
EPI_ISL_197261	A/Nonthaburi/345/2015	H3N2	2015	Human	a-2, 6-linked	High
EPI_ISL_172810	A/Nonthaburi/2421/2014	H3N2	2014	Human	a-2, 6-linked	High
EPI_ISL_171876	A/NIIGATA-C/60/2014	H3N2	2014	Human	a-2, 6-linked	High
EPI_ISL_173099	A/NIIGATA/35/2015	H3N2	2015	Human	a-2, 6-linked	High
EPI_ISL_176315	A/Niigata/14F007/2015	H3N2	2015	Human	a-2, 6-linked	High
EPI_ISL_192189	A/Nigeria/71/2014	H3N2	2014	Human	a-2, 6-linked	High
EPI_ISL_203567	A/Nigeria/253/2015	H3N2	2015	Human	a-2, 6-linked	High
EPI_ISL_188998	A/Nicaragua/AGA2-23/2011	H3N2	2011	Human	a-2, 6-linked	High
EPI_ISL_188991	A/Nicaragua/AGA2-13/2012	H3N2	2012	Human	a-2, 6-linked	High
EPI_ISL_167945	A/Nicaragua/7402/2014	H3N2	2014	Human	a-2, 6-linked	High
EPI_ISL_174259	A/Nicaragua/30072_01_TR1/2013	H3N2	2013	Human	a-2, 6-linked	High
EPI_ISL_168907	A/NEWCASTLE/54/2014	H3N2	2014	Human	a-2, 6-linked	High
EPI_ISL_167944	A/Newcastle/22/2014	H3N2	2014	Human	a-2, 6-linked	High
EPI_ISL_178221	A/New_Zealand/316/2014	H3N2	2014	Human	a-2, 6-linked	High
EPI_ISL_202568	A/New_Zealand/1703/2015	H3N2	2015	Human	a-2, 6-linked	High
EPI_ISL_28887	A/New_York/UR07-0153/2008	H3N2	2008	Human	a-2, 6-linked	High
EPI_ISL_7590	A/New_York/UR06-0515/2007	H3N2	2007	Human	a-2, 6-linked	High
EPI_ISL_21000	A/New_York/913/2005	H3N2	2005	Human	a-2, 6-linked	High
EPI_ISL_5015	A/New_York/83/2001	H3N2	2001	Human	a-2, 6-linked	High
EPI_ISL_5204	A/New_York/584/1996	H3N2	1996	Human	a-2, 6-linked	High
EPI_ISL_200686	A/New_York/55/2015	H3N2	2015	Human	a-2, 6-linked	High
EPI_ISL_8981	A/New_York/515/1997	H3N2	1997	Human	a-2, 6-linked	High
EPI_ISL_5612	A/New_York/5/2006	H3N2	2006	Human	a-2, 6-linked	High
EPI_ISL_8620	A/New_York/403/2002	H3N2	2002	Human	a-2, 6-linked	High
EPI_ISL_140279	A/New_York/39/2012	H3N2	2012	Human	a-2, 6-linked	High
EPI_ISL_8239	A/New_York/362/2004	H3N2	2004	Human	a-2, 6-linked	High
EPI_ISL_71886	A/New_York/3527/2009	H3N2	2009	Human	a-2, 6-linked	High
EPI_ISL_8186	A/New_York/332/1999	H3N2	1999	Human	a-2, 6-linked	High
EPI_ISL_8233	A/New_York/330/1998	H3N2	1998	Human	a-2, 6-linked	High
EPI_ISL_78726	A/New_York/20342/2010	H3N2	2010	Human	a-2, 6-linked	High
EPI_ISL_5050	A/New_York/150/2000	H3N2	2000	Human	a-2, 6-linked	High
EPI_ISL_5056	A/New_York/11/2003	H3N2	2003	Human	a-2, 6-linked	High
EPI_ISL_164420	A/New_York/05/2014	H3N2	2014	Human	a-2, 6-linked	High
EPI_ISL_6228	A/New_South_Wales/36/2000	H3N2	2000	Human	a-2, 6-linked	High
EPI_ISL_6222	A/New_South_Wales/13/1999	H3N2	1999	Human	a-2, 6-linked	High
EPI_ISL_77964	A/New_Mexico/WRAIR1139P/2009	H3N2	2009	Human	a-2, 6-linked	High
EPI_ISL_167943	A/New_Mexico/27/2014	H3N2	2014	Human	a-2, 6-linked	High
EPI_ISL_178964	A/New_Mexico/12/2015	H3N2	2015	Human	a-2, 6-linked	High
EPI_ISL_119712	A/New_Mexico/07/2012	H3N2	2012	Human	a-2, 6-linked	High
EPI_ISL_93647	A/New_Jersey/WRAIR1248P/2009	H3N2	2009	Human	a-2, 6-linked	High
EPI_ISL_91157	A/New_Jersey/NHRC0001/2005	H3N2	2005	Human	a-2, 6-linked	High
EPI_ISL_90477	A/New_Jersey/NHRC0001/2003	H3N2	2003	Human	a-2, 6-linked	High
EPI_ISL_193319	A/New_Jersey/48/2015	H3N2	2015	Human	a-2, 6-linked	High
EPI_ISL_167942	A/New_Jersey/22/2014	H3N2	2014	Human	a-2, 6-linked	High
EPI_ISL_87943	A/New_Jersey/01/2011	H3N2	2011	Human	a-2, 6-linked	High
EPI_ISL_200740	A/New_Hampshire/38/2015	H3N2	2015	Human	a-2, 6-linked	High
EPI_ISL_172589	A/New_Hampshire/29/2014	H3N2	2014	Human	a-2, 6-linked	High
EPI_ISL_172232	A/New_Caledonia/71/2014	H3N2	2014	Human	a-2, 6-linked	High
EPI_ISL_128638	A/NEW_CALEDONIA/1/2012	H3N2	2012	Human	a-2, 6-linked	High
EPI_ISL_77961	A/Nevada/WRAIR1144P/2009	H3N2	2009	Human	a-2, 6-linked	High
EPI_ISL_172587	A/Nevada/30/2014	H3N2	2014	Human	a-2, 6-linked	High
EPI_ISL_176741	A/Nevada/17/2015	H3N2	2015	Human	a-2, 6-linked	High
EPI_ISL_119706	A/Nevada/12/2012	H3N2	2012	Human	a-2, 6-linked	High
EPI_ISL_115567	A/Netherlands/91/1996	H3N2	1996	Human	a-2, 6-linked	High
EPI_ISL_115620	A/Netherlands/462/1998	H3N2	1998	Human	a-2, 6-linked	High
EPI_ISL_115647	A/Netherlands/42/2006	H3N2	2006	Human	a-2, 6-linked	High
EPI_ISL_115696	A/Netherlands/348/2007	H3N2	2007	Human	a-2, 6-linked	High
EPI_ISL_115773	A/Netherlands/301/1999	H3N2	1999	Human	a-2, 6-linked	High
EPI_ISL_115619	A/Netherlands/300/1997	H3N2	1997	Human	a-2, 6-linked	High
EPI_ISL_115621	A/Netherlands/3/2000	H3N2	2000	Human	a-2, 6-linked	High
EPI_ISL_84455	A/Netherlands/213/2003	H3N2	2003	Human	a-2, 6-linked	High
EPI_ISL_115623	A/Netherlands/126/2001	H3N2	2001	Human	a-2, 6-linked	High
EPI_ISL_115624	A/Netherlands/120/2002	H3N2	2002	Human	a-2, 6-linked	High
EPI_ISL_115697	A/Netherlands/063/2011	H3N2	2011	Human	a-2, 6-linked	High
EPI_ISL_115775	A/Netherlands/034/2010	H3N2	2010	Human	a-2, 6-linked	High
EPI_ISL_127612	A/Nepal/921/2006	H3N2	2006	Human	a-2, 6-linked	High
EPI_ISL_202834	A/Nebraska/18/2015	H3N2	2015	Human	a-2, 6-linked	High
EPI_ISL_164399	A/Nebraska/04/2014	H3N2	2014	Human	a-2, 6-linked	High
EPI_ISL_95078	A/NAURU/5/2011	H3N2	2011	Human	a-2, 6-linked	High
EPI_ISL_141600	A/Nanjing/M1/2013	H3N2	2013	Human	a-2, 6-linked	High
EPI_ISL_84851	A/Nanjing/1654/2010	H3N2	2010	Human	a-2, 6-linked	High
EPI_ISL_197500	A/Nakhonratchaisma/35/2015	H3N2	2015	Human	a-2, 6-linked	High
EPI_ISL_176859	A/Nagasaki/14N072/2015	H3N2	2015	Human	a-2, 6-linked	High
EPI_ISL_173113	A/Nagasaki/13N101/2014	H3N2	2014	Human	a-2, 6-linked	High
EPI_ISL_171860	A/NAGANO/3652/2014	H3N2	2014	Human	a-2, 6-linked	High
EPI_ISL_179016	A/NAGANO/2202/2015	H3N2	2015	Human	a-2, 6-linked	High
EPI_ISL_197552	A/N.Novgorod/143/2015	H3N2	2015	Human	a-2, 6-linked	High
EPI_ISL_173353	A/Myanmar/14M059/2014	H3N2	2014	Human	a-2, 6-linked	High
EPI_ISL_172633	A/Myanmar/13M056/2013	H3N2	2013	Human	a-2, 6-linked	High
EPI_ISL_93683	A/Moscow/WRAIR4307T/2011	H3N2	2011	Human	a-2, 6-linked	High
EPI_ISL_195903	A/Moscow/99/2015	H3N2	2015	Human	a-2, 6-linked	High
EPI_ISL_127595	A/Moscow/10/1999	H3N2	1999	Human	a-2, 6-linked	High
EPI_ISL_201281	A/Montana/30/2015	H3N2	2015	Human	a-2, 6-linked	High
EPI_ISL_164400	A/Montana/27/2013	H3N2	2013	Human	a-2, 6-linked	High
EPI_ISL_169097	A/Montana/14/2014	H3N2	2014	Human	a-2, 6-linked	High
EPI_ISL_173080	A/MIYAGI/52/2014	H3N2	2014	Human	a-2, 6-linked	High
EPI_ISL_188630	A/MIYAGI/21/2015	H3N2	2015	Human	a-2, 6-linked	High
EPI_ISL_91023	A/Missouri/NHRC0002/2004	H3N2	2004	Human	a-2, 6-linked	High
EPI_ISL_90491	A/Missouri/NHRC0001/2006	H3N2	2006	Human	a-2, 6-linked	High
EPI_ISL_90479	A/Missouri/NHRC0001/2005	H3N2	2005	Human	a-2, 6-linked	High
EPI_ISL_90473	A/Missouri/NHRC0001/2003	H3N2	2003	Human	a-2, 6-linked	High
EPI_ISL_90493	A/Missouri/NHRC0001/2002	H3N2	2002	Human	a-2, 6-linked	High
EPI_ISL_90470	A/Missouri/NHRC0001/2000	H3N2	2000	Human	a-2, 6-linked	High
EPI_ISL_201280	A/Missouri/42/2015	H3N2	2015	Human	a-2, 6-linked	High
EPI_ISL_169914	A/Missouri/13/2014	H3N2	2014	Human	a-2, 6-linked	High
EPI_ISL_28872	A/Mississippi/UR07-0025/2008	H3N2	2008	Human	a-2, 6-linked	High
EPI_ISL_170023	A/Mississippi/15/2014	H3N2	2014	Human	a-2, 6-linked	High
EPI_ISL_173256	A/Mississippi/01/2015	H3N2	2015	Human	a-2, 6-linked	High
EPI_ISL_193331	A/Minnesota/23/2015	H3N2	2015	Human	a-2, 6-linked	High
EPI_ISL_167939	A/Minnesota/22/2014	H3N2	2014	Human	a-2, 6-linked	High
EPI_ISL_132657	A/Minnesota/18/2012	H3N2	2012	Human	a-2, 6-linked	High
EPI_ISL_202943	A/Michigan/66/2015	H3N2	2015	Human	a-2, 6-linked	High
EPI_ISL_129188	A/Michigan/20/2012	H3N2	2012	Human	a-2, 6-linked	High
EPI_ISL_166989	A/Michigan/11/2014	H3N2	2014	Human	a-2, 6-linked	High
EPI_ISL_132418	A/Mexico/InDRE940/2003	H3N2	2003	Human	a-2, 6-linked	High
EPI_ISL_132415	A/Mexico/InDRE29/2006	H3N2	2006	Human	a-2, 6-linked	High
EPI_ISL_132408	A/Mexico/InDRE2112/2005	H3N2	2005	Human	a-2, 6-linked	High
EPI_ISL_84084	A/Mexico/4553/2010	H3N2	2010	Human	a-2, 6-linked	High
EPI_ISL_172731	A/Mexico/2789/2014	H3N2	2014	Human	a-2, 6-linked	High
EPI_ISL_144611	A/Mexico/24025/2009	H3N2	2009	Human	a-2, 6-linked	High
EPI_ISL_144592	A/Mexico/24003/2008	H3N2	2008	Human	a-2, 6-linked	High
EPI_ISL_197526	A/Mexico/1384/2015	H3N2	2015	Human	a-2, 6-linked	High
EPI_ISL_93678	A/Mexico_City/WRAIR3579N/2010	H3N2	2010	Human	a-2, 6-linked	High
EPI_ISL_8200	A/Memphis/59/1999	H3N2	1999	Human	a-2, 6-linked	High
EPI_ISL_201261	A/Massachusetts/26/2015	H3N2	2015	Human	a-2, 6-linked	High
EPI_ISL_169906	A/Massachusetts/18/2014	H3N2	2014	Human	a-2, 6-linked	High
EPI_ISL_151025	A/Massachusetts/11/2013	H3N2	2013	Human	a-2, 6-linked	High
EPI_ISL_87906	A/Massachusetts/06/2010	H3N2	2010	Human	a-2, 6-linked	High
EPI_ISL_169119	A/Maryland/33/2014	H3N2	2014	Human	a-2, 6-linked	High
EPI_ISL_129176	A/Maryland/25/2012	H3N2	2012	Human	a-2, 6-linked	High
EPI_ISL_202425	A/Maryland/18/2015	H3N2	2015	Human	a-2, 6-linked	High
EPI_ISL_145503	A/Maryland/04/2013	H3N2	2013	Human	a-2, 6-linked	High
EPI_ISL_171390	A/Manitoba/RV3623/2014	H3N2	2014	Human	a-2, 6-linked	High
EPI_ISL_91142	A/Managua/58-11/2011	H3N2	2011	Human	a-2, 6-linked	High
EPI_ISL_89587	A/Managua/5444.02/2010	H3N2	2010	Human	a-2, 6-linked	High
EPI_ISL_19689	A/Managua/29/2007	H3N2	2007	Human	a-2, 6-linked	High
EPI_ISL_169259	A/Malmoe/5/2014	H3N2	2014	Human	a-2, 6-linked	High
EPI_ISL_177093	A/Malmoe/2/2015	H3N2	2015	Human	a-2, 6-linked	High
EPI_ISL_120388	A/Malaysia/32133/2005	H3N2	2005	Human	a-2, 6-linked	High
EPI_ISL_120384	A/Malaysia/29930/2004	H3N2	2004	Human	a-2, 6-linked	High
EPI_ISL_120366	A/Malaysia/25920/2003	H3N2	2003	Human	a-2, 6-linked	High
EPI_ISL_120364	A/Malaysia/23606/2002	H3N2	2002	Human	a-2, 6-linked	High
EPI_ISL_120414	A/Malaysia/2205714/2009	H3N2	2009	Human	a-2, 6-linked	High
EPI_ISL_120410	A/Malaysia/1959864/2008	H3N2	2008	Human	a-2, 6-linked	High
EPI_ISL_120413	A/Malaysia/1770921/2007	H3N2	2007	Human	a-2, 6-linked	High
EPI_ISL_120358	A/Malaysia/17332/1998	H3N2	1998	Human	a-2, 6-linked	High
EPI_ISL_120399	A/Malaysia/1681079/2006	H3N2	2006	Human	a-2, 6-linked	High
EPI_ISL_120352	A/Malaysia/12974/1997	H3N2	1997	Human	a-2, 6-linked	High
EPI_ISL_120361	A/Malaysia/10759/1999	H3N2	1999	Human	a-2, 6-linked	High
EPI_ISL_120338	A/Malaysia/10360/1996	H3N2	1996	Human	a-2, 6-linked	High
EPI_ISL_161895	A/MALAYSIA/10/2013	H3N2	2013	Human	a-2, 6-linked	High
EPI_ISL_178981	A/Maine/18/2015	H3N2	2015	Human	a-2, 6-linked	High
EPI_ISL_169484	A/Maine/06/2014	H3N2	2014	Human	a-2, 6-linked	High
EPI_ISL_115566	A/Lyon/1781/1996	H3N2	1996	Human	a-2, 6-linked	High
EPI_ISL_202423	A/Luxembourg/15008843/2015	H3N2	2015	Human	a-2, 6-linked	High
EPI_ISL_205770	A/Lund/2/2015	H3N2	2015	Human	a-2, 6-linked	High
EPI_ISL_164406	A/Louisiana/39/2013	H3N2	2013	Human	a-2, 6-linked	High
EPI_ISL_169291	A/Louisiana/22/2014	H3N2	2014	Human	a-2, 6-linked	High
EPI_ISL_202428	A/Louisiana/07/2015	H3N2	2015	Human	a-2, 6-linked	High
EPI_ISL_202844	A/Liaoning-Baita/1293/2015	H3N2	2015	Human	a-2, 6-linked	High
EPI_ISL_176847	A/Lebanon/14L41/2014	H3N2	2014	Human	a-2, 6-linked	High
EPI_ISL_202300	A/Laos/I929/2015	H3N2	2015	Human	a-2, 6-linked	High
EPI_ISL_176525	A/Laos/732/2014	H3N2	2014	Human	a-2, 6-linked	High
EPI_ISL_118110	A/LangSon/LS281/2007	H3N2	2007	Human	a-2, 6-linked	High
EPI_ISL_93650	A/Kyrgyzstan/WRAIR1255P/2008	H3N2	2008	Human	a-2, 6-linked	High
EPI_ISL_202415	A/Kyrgyzstan/10/2015	H3N2	2015	Human	a-2, 6-linked	High
EPI_ISL_176318	A/Kyoto/14K002/2014	H3N2	2014	Human	a-2, 6-linked	High
EPI_ISL_93655	A/Kuwait/WRAIR1561P/2009	H3N2	2009	Human	a-2, 6-linked	High
EPI_ISL_28847	A/Kuwait/AF03/2008	H3N2	2008	Human	a-2, 6-linked	High
EPI_ISL_105790	A/Kunming/1-Va10/2005	H3N2	2005	Human	a-2, 6-linked	High
EPI_ISL_205784	A/Kungalv/1/2015	H3N2	2015	Human	a-2, 6-linked	High
EPI_ISL_205178	A/Krasnoyarsk/324/2015	H3N2	2015	Human	a-2, 6-linked	High
EPI_ISL_77956	A/Korea/WRAIR1391P/2009	H3N2	2009	Human	a-2, 6-linked	High
EPI_ISL_28848	A/Korea/AF05/2008	H3N2	2008	Human	a-2, 6-linked	High
EPI_ISL_200722	A/Komi/99/2015	H3N2	2015	Human	a-2, 6-linked	High
EPI_ISL_178090	A/KOCHI/15/2015	H3N2	2015	Human	a-2, 6-linked	High
EPI_ISL_201926	A/KOBE/262/2015	H3N2	2015	Human	a-2, 6-linked	High
EPI_ISL_191966	A/Khmelnitsky/459/2015	H3N2	2015	Human	a-2, 6-linked	High
EPI_ISL_192180	A/Kharkov/241/2015	H3N2	2015	Human	a-2, 6-linked	High
EPI_ISL_118418	A/KhanhHoa/KH475/2008	H3N2	2008	Human	a-2, 6-linked	High
EPI_ISL_194156	A/Khabarovsk/11/2015	H3N2	2015	Human	a-2, 6-linked	High
EPI_ISL_84054	A/Kenya/6063/2010	H3N2	2010	Human	a-2, 6-linked	High
EPI_ISL_171359	A/Kenya/126/2014	H3N2	2014	Human	a-2, 6-linked	High
EPI_ISL_29639	A/Kentucky/UR07-0148/2008	H3N2	2008	Human	a-2, 6-linked	High
EPI_ISL_7848	A/Kentucky/UR06-0158/2007	H3N2	2007	Human	a-2, 6-linked	High
EPI_ISL_173253	A/Kentucky/25/2014	H3N2	2014	Human	a-2, 6-linked	High
EPI_ISL_201262	A/Kentucky/15/2015	H3N2	2015	Human	a-2, 6-linked	High
EPI_ISL_100436	A/Kentucky/05/2011	H3N2	2011	Human	a-2, 6-linked	High
EPI_ISL_176520	A/Kazakhstan/38/2015	H3N2	2015	Human	a-2, 6-linked	High
EPI_ISL_175231	A/Kazakhstan/15/2014	H3N2	2014	Human	a-2, 6-linked	High
EPI_ISL_177688	A/Karlstad/3/2015	H3N2	2015	Human	a-2, 6-linked	High
EPI_ISL_169133	A/Karlstad/1/2014	H3N2	2014	Human	a-2, 6-linked	High
EPI_ISL_28883	A/Kansas/UR07-0110/2008	H3N2	2008	Human	a-2, 6-linked	High
EPI_ISL_169117	A/Kansas/08/2014	H3N2	2014	Human	a-2, 6-linked	High
EPI_ISL_176563	A/Kansas/05/2015	H3N2	2015	Human	a-2, 6-linked	High
EPI_ISL_177417	A/KANAGAWA/15/2015	H3N2	2015	Human	a-2, 6-linked	High
EPI_ISL_195887	A/Jordan/10702/2015	H3N2	2015	Human	a-2, 6-linked	High
EPI_ISL_202847	A/Jilin-Yanji/1179/2015	H3N2	2015	Human	a-2, 6-linked	High
EPI_ISL_94613	A/Jilin-Chuanying/1156/2011	H3N2	2011	Human	a-2, 6-linked	High
EPI_ISL_77952	A/Japan/WRAIR1059P/2008	H3N2	2008	Human	a-2, 6-linked	High
EPI_ISL_77951	A/Japan/WRAIR1037P/2009	H3N2	2009	Human	a-2, 6-linked	High
EPI_ISL_175315	A/IWATE/7/2015	H3N2	2015	Human	a-2, 6-linked	High
EPI_ISL_195852	A/Italy/FVG-89/2015	H3N2	2015	Human	a-2, 6-linked	High
EPI_ISL_205176	A/Irkutsk/88/2015	H3N2	2015	Human	a-2, 6-linked	High
EPI_ISL_77950	A/Iraq/WRAIR1157P/2009	H3N2	2009	Human	a-2, 6-linked	High
EPI_ISL_171353	A/Iquique/62331/2014	H3N2	2014	Human	a-2, 6-linked	High
EPI_ISL_169468	A/Iowa/17/2014	H3N2	2014	Human	a-2, 6-linked	High
EPI_ISL_131801	A/Iowa/16/2012	H3N2	2012	Human	a-2, 6-linked	High
EPI_ISL_125870	A/Iowa/119/2010	H3N2	2010	Human	a-2, 6-linked	High
EPI_ISL_99793	A/Iowa/09/2011	H3N2	2011	Human	a-2, 6-linked	High
EPI_ISL_176524	A/Iowa/05/2015	H3N2	2015	Human	a-2, 6-linked	High
EPI_ISL_159598	A/Iowa/04/2013	H3N2	2013	Human	a-2, 6-linked	High
EPI_ISL_126254	A/Indiana/15/2012	H3N2	2012	Human	a-2, 6-linked	High
EPI_ISL_169130	A/Indiana/11/2014	H3N2	2014	Human	a-2, 6-linked	High
EPI_ISL_95264	A/Indiana/08/2011	H3N2	2011	Human	a-2, 6-linked	High
EPI_ISL_176721	A/Indiana/03/2015	H3N2	2015	Human	a-2, 6-linked	High
EPI_ISL_76686	A/India/2710/2009	H3N2	2009	Human	a-2, 6-linked	High
EPI_ISL_15354	A/Illinois/UR06-0600/2007	H3N2	2007	Human	a-2, 6-linked	High
EPI_ISL_90487	A/Illinois/NHRC0001/2006	H3N2	2006	Human	a-2, 6-linked	High
EPI_ISL_90482	A/Illinois/NHRC0001/2005	H3N2	2005	Human	a-2, 6-linked	High
EPI_ISL_91106	A/Illinois/NHRC0001/2003	H3N2	2003	Human	a-2, 6-linked	High
EPI_ISL_90468	A/Illinois/NHRC0001/1999	H3N2	1999	Human	a-2, 6-linked	High
EPI_ISL_172541	A/Illinois/12/2014	H3N2	2014	Human	a-2, 6-linked	High
EPI_ISL_90821	A/Illinois/04/2011	H3N2	2011	Human	a-2, 6-linked	High
EPI_ISL_176569	A/Illinois/02/2015	H3N2	2015	Human	a-2, 6-linked	High
EPI_ISL_172576	A/Idaho/10/2014	H3N2	2014	Human	a-2, 6-linked	High
EPI_ISL_176521	A/Idaho/08/2015	H3N2	2015	Human	a-2, 6-linked	High
EPI_ISL_175305	A/IBARAKI/1/2015	H3N2	2015	Human	a-2, 6-linked	High
EPI_ISL_197505	A/Hyogo/4001/2014	H3N2	2014	Human	a-2, 6-linked	High
EPI_ISL_177425	A/HYOGO/3213/2015	H3N2	2015	Human	a-2, 6-linked	High
EPI_ISL_118107	A/HungYen/HY6/2007	H3N2	2007	Human	a-2, 6-linked	High
EPI_ISL_94641	A/Hunan-Yanfeng/165/2011	H3N2	2011	Human	a-2, 6-linked	High
EPI_ISL_202846	A/Hunan-Wuling/11088/2015	H3N2	2015	Human	a-2, 6-linked	High
EPI_ISL_94640	A/Hunan-Beihu/1143/2011	H3N2	2011	Human	a-2, 6-linked	High
EPI_ISL_118062	A/Hue/H519/2007	H3N2	2007	Human	a-2, 6-linked	High
EPI_ISL_118372	A/Hue/H207/2008	H3N2	2008	Human	a-2, 6-linked	High
EPI_ISL_83691	A/Hubei-Wuchang/1271/2010	H3N2	2010	Human	a-2, 6-linked	High
EPI_ISL_83689	A/Hubei-Qiaokou/1271/2010	H3N2	2010	Human	a-2, 6-linked	High
EPI_ISL_189154	A/Houston/JMM_61/2012	H3N2	2012	Human	a-2, 6-linked	High
EPI_ISL_189308	A/Houston/JMM_141/2013	H3N2	2013	Human	a-2, 6-linked	High
EPI_ISL_90520	A/Hong_Kong/NHRC0001/2005	H3N2	2005	Human	a-2, 6-linked	High
EPI_ISL_29491	A/Hong_Kong/HKU37/2004	H3N2	2004	Human	a-2, 6-linked	High
EPI_ISL_102953	A/Hong_Kong/H090-768-V10/2009	H3N2	2009	Human	a-2, 6-linked	High
EPI_ISL_172555	A/Hong_Kong/7617/2014	H3N2	2014	Human	a-2, 6-linked	High
EPI_ISL_153537	A/Hong_Kong/5643/2013	H3N2	2013	Human	a-2, 6-linked	High
EPI_ISL_115563	A/Hong_Kong/357/1996	H3N2	1996	Human	a-2, 6-linked	High
EPI_ISL_203412	A/Hong_Kong/15609/2015	H3N2	2015	Human	a-2, 6-linked	High
EPI_ISL_197485	A/Hokkaido/06/2015	H3N2	2015	Human	a-2, 6-linked	High
EPI_ISL_94611	A/Heilongjiang-Xiangyang/1125/2011	H3N2	2011	Human	a-2, 6-linked	High
EPI_ISL_94642	A/Heilongjiang-Taoshan/147/2011	H3N2	2011	Human	a-2, 6-linked	High
EPI_ISL_94616	A/Heilongjiang-Nangang/124/2011	H3N2	2011	Human	a-2, 6-linked	High
EPI_ISL_83683	A/Heilongjiang-Longsha/160/2010	H3N2	2010	Human	a-2, 6-linked	High
EPI_ISL_167928	A/Hawaii/35/2014	H3N2	2014	Human	a-2, 6-linked	High
EPI_ISL_129745	A/Hawaii/22/2012	H3N2	2012	Human	a-2, 6-linked	High
EPI_ISL_176499	A/Hawaii/04/2015	H3N2	2015	Human	a-2, 6-linked	High
EPI_ISL_118214	A/HaNoi/Q148/2007	H3N2	2007	Human	a-2, 6-linked	High
EPI_ISL_117509	A/HaNoi/HN3069/2004	H3N2	2004	Human	a-2, 6-linked	High
EPI_ISL_117091	A/HaNoi/BM766/2003	H3N2	2003	Human	a-2, 6-linked	High
EPI_ISL_118420	A/HaNoi/311/2005	H3N2	2005	Human	a-2, 6-linked	High
EPI_ISL_116066	A/HaNoi/1766/2001	H3N2	2001	Human	a-2, 6-linked	High
EPI_ISL_118215	A/HaNam/Q187/2007	H3N2	2007	Human	a-2, 6-linked	High
EPI_ISL_205766	A/Halmstad/1/2015	H3N2	2015	Human	a-2, 6-linked	High
EPI_ISL_176324	A/Gunma/14G004/2015	H3N2	2015	Human	a-2, 6-linked	High
EPI_ISL_201241	A/Guatemala/5848/2015	H3N2	2015	Human	a-2, 6-linked	High
EPI_ISL_172528	A/Guatemala/4645/2014	H3N2	2014	Human	a-2, 6-linked	High
EPI_ISL_98859	A/Guangdong-Luohu/1256/2009	H3N2	2009	Human	a-2, 6-linked	High
EPI_ISL_157612	A/Guangdong/ST798/2008	H3N2	2008	Human	a-2, 6-linked	High
EPI_ISL_93653	A/Guam/WRAIR1557P/2009	H3N2	2009	Human	a-2, 6-linked	High
EPI_ISL_201231	A/Guadeloupe/9095/2015	H3N2	2015	Human	a-2, 6-linked	High
EPI_ISL_169255	A/Gothenburg/4/2014	H3N2	2014	Human	a-2, 6-linked	High
EPI_ISL_205781	A/Gothenburg/1/2015	H3N2	2015	Human	a-2, 6-linked	High
EPI_ISL_122579	A/GOROKA/5/2012	H3N2	2012	Human	a-2, 6-linked	High
EPI_ISL_106847	A/GOROKA/5/2011	H3N2	2011	Human	a-2, 6-linked	High
EPI_ISL_197499	A/Gifu/46/2014	H3N2	2014	Human	a-2, 6-linked	High
EPI_ISL_90498	A/Georgia/NHRC0001/2006	H3N2	2006	Human	a-2, 6-linked	High
EPI_ISL_90496	A/Georgia/NHRC0001/2005	H3N2	2005	Human	a-2, 6-linked	High
EPI_ISL_90478	A/Georgia/NHRC0001/2004	H3N2	2004	Human	a-2, 6-linked	High
EPI_ISL_91065	A/Georgia/NHRC0001/2003	H3N2	2003	Human	a-2, 6-linked	High
EPI_ISL_90495	A/Georgia/NHRC0001/2002	H3N2	2002	Human	a-2, 6-linked	High
EPI_ISL_90467	A/Georgia/NHRC0001/1999	H3N2	1999	Human	a-2, 6-linked	High
EPI_ISL_188896	A/Georgia/27/2014	H3N2	2014	Human	a-2, 6-linked	High
EPI_ISL_149692	A/Georgia/03/2013	H3N2	2013	Human	a-2, 6-linked	High
EPI_ISL_176541	A/Georgia/02/2015	H3N2	2015	Human	a-2, 6-linked	High
EPI_ISL_87952	A/Georgia/01/2011	H3N2	2011	Human	a-2, 6-linked	High
EPI_ISL_28852	A/Genoa/14/2003	H3N2	2003	Human	a-2, 6-linked	High
EPI_ISL_28851	A/Genoa/1/2002	H3N2	2002	Human	a-2, 6-linked	High
EPI_ISL_115513	A/Geneva/3958/1996	H3N2	1996	Human	a-2, 6-linked	High
EPI_ISL_172915	A/Gavle/1/2015	H3N2	2015	Human	a-2, 6-linked	High
EPI_ISL_157000	A/Gavle/1/2014	H3N2	2014	Human	a-2, 6-linked	High
EPI_ISL_170085	A/FUKUSHIMA/103/2014	H3N2	2014	Human	a-2, 6-linked	High
EPI_ISL_197541	A/Fukui/78/2015	H3N2	2015	Human	a-2, 6-linked	High
EPI_ISL_173084	A/FUKUI/61/2014	H3N2	2014	Human	a-2, 6-linked	High
EPI_ISL_127602	A/Fujian/445/2003	H3N2	2003	Human	a-2, 6-linked	High
EPI_ISL_107711	A/Fujian/411/2002	H3N2	2002	Human	a-2, 6-linked	High
EPI_ISL_201235	A/French_Guiana/8217/2015	H3N2	2015	Human	a-2, 6-linked	High
EPI_ISL_28886	A/Florida/UR07-0146/2008	H3N2	2008	Human	a-2, 6-linked	High
EPI_ISL_7572	A/Florida/UR06-0597/2007	H3N2	2007	Human	a-2, 6-linked	High
EPI_ISL_202859	A/Florida/78/2015	H3N2	2015	Human	a-2, 6-linked	High
EPI_ISL_167925	A/Florida/38/2014	H3N2	2014	Human	a-2, 6-linked	High
EPI_ISL_66584	A/Florida/22/2009	H3N2	2009	Human	a-2, 6-linked	High
EPI_ISL_127626	A/Finland/97/2009	H3N2	2009	Human	a-2, 6-linked	High
EPI_ISL_167955	A/Finland/440/2014	H3N2	2014	Human	a-2, 6-linked	High
EPI_ISL_115625	A/Finland/170/2003	H3N2	2003	Human	a-2, 6-linked	High
EPI_ISL_194166	A/Fiji/02/2015	H3N2	2015	Human	a-2, 6-linked	High
EPI_ISL_172779	A/Ethiopia/159/2014	H3N2	2014	Human	a-2, 6-linked	High
EPI_ISL_203379	A/England/54380710/2015	H3N2	2015	Human	a-2, 6-linked	High
EPI_ISL_188759	A/England/525/2014	H3N2	2014	Human	a-2, 6-linked	High
EPI_ISL_107326	A/England/467/2003	H3N2	2003	Human	a-2, 6-linked	High
EPI_ISL_192260	A/ENG/51020042/2015	H3N2	2015	Human	a-2, 6-linked	High
EPI_ISL_192204	A/ENG/45160093/2014	H3N2	2014	Human	a-2, 6-linked	High
EPI_ISL_193337	A/El_Salvador/283/2015	H3N2	2015	Human	a-2, 6-linked	High
EPI_ISL_200684	A/Ecuador/1845/2015	H3N2	2015	Human	a-2, 6-linked	High
EPI_ISL_5639	A/Dunedin/38/2003	H3N2	2003	Human	a-2, 6-linked	High
EPI_ISL_6157	A/Dunedin/1/2002	H3N2	2002	Human	a-2, 6-linked	High
EPI_ISL_5535	A/Dunedin/1/2000	H3N2	2000	Human	a-2, 6-linked	High
EPI_ISL_200670	A/Dominican_Republic/8946/2015	H3N2	2015	Human	a-2, 6-linked	High
EPI_ISL_167921	A/Dominican_Republic/8483/2014	H3N2	2014	Human	a-2, 6-linked	High
EPI_ISL_194949	A/Dominica/642/2015	H3N2	2015	Human	a-2, 6-linked	High
EPI_ISL_191965	A/Dnipropetrovsk/442/2015	H3N2	2015	Human	a-2, 6-linked	High
EPI_ISL_93639	A/District_of_Columbia/WRAIR0300/2010	H3N2	2010	Human	a-2, 6-linked	High
EPI_ISL_172600	A/District_Of_Columbia/04/2014	H3N2	2014	Human	a-2, 6-linked	High
EPI_ISL_77945	A/Delware/WRAIR1240/2009	H3N2	2009	Human	a-2, 6-linked	High
EPI_ISL_191063	A/Delaware/25/2014	H3N2	2014	Human	a-2, 6-linked	High
EPI_ISL_176562	A/Delaware/10/2015	H3N2	2015	Human	a-2, 6-linked	High
EPI_ISL_118370	A/DaNang/DN453/2008	H3N2	2008	Human	a-2, 6-linked	High
EPI_ISL_93638	A/Dakar/WRAIR0013N/2009	H3N2	2009	Human	a-2, 6-linked	High
EPI_ISL_150050	A/Costa_Rica/4700/2013	H3N2	2013	Human	a-2, 6-linked	High
EPI_ISL_167920	A/Costa_Rica/2303/2014	H3N2	2014	Human	a-2, 6-linked	High
EPI_ISL_202161	A/Connecticut/Flu166/2013	H3N2	2013	Human	a-2, 6-linked	High
EPI_ISL_169490	A/Connecticut/21/2014	H3N2	2014	Human	a-2, 6-linked	High
EPI_ISL_197762	A/Connecticut/01/2015	H3N2	2015	Human	a-2, 6-linked	High
EPI_ISL_176547	A/Congo/2611/2014	H3N2	2014	Human	a-2, 6-linked	High
EPI_ISL_93646	A/Colorado/WRAIR1246P/2009	H3N2	2009	Human	a-2, 6-linked	High
EPI_ISL_7573	A/Colorado/UR06-0206/2007	H3N2	2007	Human	a-2, 6-linked	High
EPI_ISL_169452	A/Colorado/24/2014	H3N2	2014	Human	a-2, 6-linked	High
EPI_ISL_205653	A/Colorado/19/2015	H3N2	2015	Human	a-2, 6-linked	High
EPI_ISL_199510	A/Colombia/5438/2015	H3N2	2015	Human	a-2, 6-linked	High
EPI_ISL_69716	A/Colombia/4335/2009	H3N2	2009	Human	a-2, 6-linked	High
EPI_ISL_128644	A/CHRISTCHURCH/516/2012	H3N2	2012	Human	a-2, 6-linked	High
EPI_ISL_8596	A/Christchurch/339/2004	H3N2	2004	Human	a-2, 6-linked	High
EPI_ISL_94614	A/Chongqing-Wanzhou/182/2011	H3N2	2011	Human	a-2, 6-linked	High
EPI_ISL_191049	A/Chita/14/2014	H3N2	2014	Human	a-2, 6-linked	High
EPI_ISL_197521	A/Chiba/61/2014	H3N2	2014	Human	a-2, 6-linked	High
EPI_ISL_161899	A/CHIANG_RAI/337/2013	H3N2	2013	Human	a-2, 6-linked	High
EPI_ISL_101368	A/Chiang_Rai/277/2011	H3N2	2011	Human	a-2, 6-linked	High
EPI_ISL_200723	A/Chelyabinsk/192/2015	H3N2	2015	Human	a-2, 6-linked	High
EPI_ISL_197529	A/Chanthaburi/49/2015	H3N2	2015	Human	a-2, 6-linked	High
EPI_ISL_172813	A/Chanthaburi/2419/2014	H3N2	2014	Human	a-2, 6-linked	High
EPI_ISL_9231	A/Canterbury/61/2002	H3N2	2002	Human	a-2, 6-linked	High
EPI_ISL_6857	A/Canterbury/50/2000	H3N2	2000	Human	a-2, 6-linked	High
EPI_ISL_9059	A/Canterbury/382/2003	H3N2	2003	Human	a-2, 6-linked	High
EPI_ISL_9188	A/Canterbury/16/2005	H3N2	2005	Human	a-2, 6-linked	High
EPI_ISL_5198	A/Canterbury/146/2001	H3N2	2001	Human	a-2, 6-linked	High
EPI_ISL_9192	A/Canterbury/108/2004	H3N2	2004	Human	a-2, 6-linked	High
EPI_ISL_168899	A/CANBERRA/82/2014	H3N2	2014	Human	a-2, 6-linked	High
EPI_ISL_174194	A/Canberra/82/2014	H3N2	2014	Human	a-2, 6-linked	High
EPI_ISL_87520	A/Cambodia/NHRCC00001/2009	H3N2	2009	Human	a-2, 6-linked	High
EPI_ISL_176568	A/Cambodia/870/2014	H3N2	2014	Human	a-2, 6-linked	High
EPI_ISL_118651	A/CAMBODIA/74/2011	H3N2	2011	Human	a-2, 6-linked	High
EPI_ISL_79466	A/CAMBODIA/1/2010	H3N2	2010	Human	a-2, 6-linked	High
EPI_ISL_77771	A/California/VRDL305/2009	H3N2	2009	Human	a-2, 6-linked	High
EPI_ISL_29631	A/California/UR07-0017/2008	H3N2	2008	Human	a-2, 6-linked	High
EPI_ISL_7621	A/California/UR06-0118/2007	H3N2	2007	Human	a-2, 6-linked	High
EPI_ISL_90539	A/California/NHRC0006/2003	H3N2	2003	Human	a-2, 6-linked	High
EPI_ISL_90545	A/California/NHRC0004/2005	H3N2	2005	Human	a-2, 6-linked	High
EPI_ISL_90488	A/California/NHRC0001/2006	H3N2	2006	Human	a-2, 6-linked	High
EPI_ISL_202077	A/California/91/2015	H3N2	2015	Human	a-2, 6-linked	High
EPI_ISL_113070	A/California/7/2004	H3N2	2004	Human	a-2, 6-linked	High
EPI_ISL_172611	A/California/53/2014	H3N2	2014	Human	a-2, 6-linked	High
EPI_ISL_127601	A/California/32/1999	H3N2	1999	Human	a-2, 6-linked	High
EPI_ISL_111406	A/California/17/2012	H3N2	2012	Human	a-2, 6-linked	High
EPI_ISL_93774	A/California/16/2011	H3N2	2011	Human	a-2, 6-linked	High
EPI_ISL_171372	A/Busan/1996/2014	H3N2	2014	Human	a-2, 6-linked	High
EPI_ISL_197519	A/Buryatia/19/2015	H3N2	2015	Human	a-2, 6-linked	High
EPI_ISL_202411	A/British_Columbia/RV2356/2015	H3N2	2015	Human	a-2, 6-linked	High
EPI_ISL_115771	A/Brisbane/8/1996	H3N2	1996	Human	a-2, 6-linked	High
EPI_ISL_194172	A/Brisbane/47/2015	H3N2	2015	Human	a-2, 6-linked	High
EPI_ISL_106861	A/BRISBANE/382/2011	H3N2	2011	Human	a-2, 6-linked	High
EPI_ISL_161893	A/BRISBANE/165/2013	H3N2	2013	Human	a-2, 6-linked	High
EPI_ISL_127628	A/Brisbane/11/2010	H3N2	2010	Human	a-2, 6-linked	High
EPI_ISL_25019	A/Brisbane/10/2007	H3N2	2007	Human	a-2, 6-linked	High
EPI_ISL_127614	A/Brisbane/09/2006	H3N2	2006	Human	a-2, 6-linked	High
EPI_ISL_168123	A/Brazil/6069/2014	H3N2	2014	Human	a-2, 6-linked	High
EPI_ISL_201245	A/Brazil/4388/2015	H3N2	2015	Human	a-2, 6-linked	High
EPI_ISL_145500	A/Brazil/0328/2013	H3N2	2013	Human	a-2, 6-linked	High
EPI_ISL_148059	A/Boston/DOA2-229/2013	H3N2	2013	Human	a-2, 6-linked	High
EPI_ISL_148052	A/Boston/DOA2-222/2012	H3N2	2012	Human	a-2, 6-linked	High
EPI_ISL_108089	A/Boston/DOA07/2011	H3N2	2011	Human	a-2, 6-linked	High
EPI_ISL_87188	A/Boston/16/2009	H3N2	2009	Human	a-2, 6-linked	High
EPI_ISL_63358	A/Boston/14/2008	H3N2	2008	Human	a-2, 6-linked	High
EPI_ISL_167911	A/Bolivia/667/2014	H3N2	2014	Human	a-2, 6-linked	High
EPI_ISL_205278	A/Bolivia/502/2015	H3N2	2015	Human	a-2, 6-linked	High
EPI_ISL_93663	A/Bogota/WRAIR3457T/2010	H3N2	2010	Human	a-2, 6-linked	High
EPI_ISL_205175	A/Blagoveshchensk/19/2015	H3N2	2015	Human	a-2, 6-linked	High
EPI_ISL_179533	A/Bethesda/NIH12/2011	H3N2	2011	Human	a-2, 6-linked	High
EPI_ISL_93661	A/Belgrade/WRAIR2956T/2010	H3N2	2010	Human	a-2, 6-linked	High
EPI_ISL_83680	A/Beijing-Zhaoyang/141/2010	H3N2	2010	Human	a-2, 6-linked	High
EPI_ISL_171348	A/Beijing-Xicheng/13100/2014	H3N2	2014	Human	a-2, 6-linked	High
EPI_ISL_94554	A/Beijing-Xicheng/1293/2011	H3N2	2011	Human	a-2, 6-linked	High
EPI_ISL_9105	A/Bay_of_Plenty/279/2004	H3N2	2004	Human	a-2, 6-linked	High
EPI_ISL_151804	A/Bangladesh/9269/2013	H3N2	2013	Human	a-2, 6-linked	High
EPI_ISL_74079	A/Bangladesh/5014/2009	H3N2	2009	Human	a-2, 6-linked	High
EPI_ISL_201269	A/Bangladesh/3003/2015	H3N2	2015	Human	a-2, 6-linked	High
EPI_ISL_168105	A/Bangladesh/10009/2014	H3N2	2014	Human	a-2, 6-linked	High
EPI_ISL_197515	A/Bangkok/43/2015	H3N2	2015	Human	a-2, 6-linked	High
EPI_ISL_90528	A/Australia/NHRC0007/2005	H3N2	2005	Human	a-2, 6-linked	High
EPI_ISL_90505	A/Australia/NHRC0007/2003	H3N2	2003	Human	a-2, 6-linked	High
EPI_ISL_76747	A/Australia/18/2009	H3N2	2009	Human	a-2, 6-linked	High
EPI_ISL_7286	A/Auckland/617/2005	H3N2	2005	Human	a-2, 6-linked	High
EPI_ISL_7105	A/Auckland/611/2002	H3N2	2002	Human	a-2, 6-linked	High
EPI_ISL_7147	A/Auckland/602/2001	H3N2	2001	Human	a-2, 6-linked	High
EPI_ISL_7144	A/Auckland/588/2000	H3N2	2000	Human	a-2, 6-linked	High
EPI_ISL_115568	A/Auckland/10/1997	H3N2	1997	Human	a-2, 6-linked	High
EPI_ISL_169816	A/Astrakhan/RII23/2014	H3N2	2014	Human	a-2, 6-linked	High
EPI_ISL_8604	A/Ashburton/280/2004	H3N2	2004	Human	a-2, 6-linked	High
EPI_ISL_93648	A/Arkansas/WRAIR1251P/2009	H3N2	2009	Human	a-2, 6-linked	High
EPI_ISL_149680	A/Arkansas/13/2013	H3N2	2013	Human	a-2, 6-linked	High
EPI_ISL_176677	A/Arkansas/04/2015	H3N2	2015	Human	a-2, 6-linked	High
EPI_ISL_169462	A/Arkansas/04/2014	H3N2	2014	Human	a-2, 6-linked	High
EPI_ISL_93656	A/Arizona/WRAIR1562P/2009	H3N2	2009	Human	a-2, 6-linked	High
EPI_ISL_134449	A/Arizona/09/2012	H3N2	2012	Human	a-2, 6-linked	High
EPI_ISL_188864	A/Arizona/01/2015	H3N2	2015	Human	a-2, 6-linked	High
EPI_ISL_202831	A/Argentina/169/2015	H3N2	2015	Human	a-2, 6-linked	High
EPI_ISL_167909	A/Argentina/11093/2014	H3N2	2014	Human	a-2, 6-linked	High
EPI_ISL_177428	A/AOMORI/3/2015	H3N2	2015	Human	a-2, 6-linked	High
EPI_ISL_83688	A/Anhui-Baohe/1456/2010	H3N2	2010	Human	a-2, 6-linked	High
EPI_ISL_145508	A/American_Samoa/4786/2013	H3N2	2013	Human	a-2, 6-linked	High
EPI_ISL_156805	A/Almaty/2958/2013	H3N2	2013	Human	a-2, 6-linked	High
EPI_ISL_172552	A/Alberta/RV3246/2014	H3N2	2014	Human	a-2, 6-linked	High
EPI_ISL_205610	A/Alberta/RV2386/2015	H3N2	2015	Human	a-2, 6-linked	High
EPI_ISL_77939	A/Alaska/WRAIR1172P/2009	H3N2	2009	Human	a-2, 6-linked	High
EPI_ISL_200685	A/Alaska/67/2015	H3N2	2015	Human	a-2, 6-linked	High
EPI_ISL_169325	A/Alaska/47/2014	H3N2	2014	Human	a-2, 6-linked	High
EPI_ISL_90806	A/Alaska/15/2011	H3N2	2011	Human	a-2, 6-linked	High
EPI_ISL_140276	A/Alaska/02/2013	H3N2	2013	Human	a-2, 6-linked	High
EPI_ISL_93644	A/Alabama/WRAIR1242P/2009	H3N2	2009	Human	a-2, 6-linked	High
EPI_ISL_7636	A/Alabama/UR06-0545/2007	H3N2	2007	Human	a-2, 6-linked	High
EPI_ISL_170021	A/Alabama/09/2014	H3N2	2014	Human	a-2, 6-linked	High
EPI_ISL_79335	A/Alabama/05/2010	H3N2	2010	Human	a-2, 6-linked	High
EPI_ISL_173217	A/Alabama/01/2015	H3N2	2015	Human	a-2, 6-linked	High
EPI_ISL_200698	A/Acre/133946-IEC/2015	H3N2	2015	Human	a-2, 6-linked	High
